# Supplementary material for: Genomic variants exclusively identified in children with birth defects and concurrent malignant tumors predispose to cancer development
Source: Mol Cancer. 2023 Aug 5;22:126. doi: 10.1186/s12943-023-01828-5 (PMC10403830; doi:10.1186/s12943-023-01828-5)
Supplement: Supplementary file 3 — Supplementary Material 3: Supplementary Table 2. Corresponding genes from selected exclusive recurrent variants that overlapped with well-known pediatric cancer genes: [a] genes containing exclusive recurrent coding variants; [b] genes containing exclusive recurrent intronic variants; [c] genes containing exclusive recurrent 3’ UTR variants [file 12943_2023_1828_MOESM3_ESM.xlsx]

## Sheet: Supplementary Table 2A
Supplementary Table 2A: exclusvie recurrent coding variants in BD-cancer overlapped with well-known pediatric cancer genes
chr	locus	ref	alt	Gene_ID	Type	amino acid changes
1	36289439	C	G	THRAP3	nonsynonymous SNV	THRAP3:NM_001321473:exon5:c.C1420G:p.L474V,THRAP3:NM_005119:exon5:c.C1420G:p.L474V,THRAP3:NM_001321471:exon6:c.C1420G:p.L474V
1	147623969	C	T	BCL9	synonymous SNV	BCL9:NM_004326:exon10:c.C3291T:p.A1097A
1	186343350	T	G	TPR	synonymous SNV	TPR:NM_003292:exon27:c.A3726C:p.L1242L
1	186353808	T	C	TPR	synonymous SNV	TPR:NM_003292:exon18:c.A2214G:p.E738E
2	99593996	G	A	AFF3	synonymous SNV	AFF3:NM_001025108:exon14:c.C1740T:p.A580A,AFF3:NM_002285:exon14:c.C1665T:p.A555A
3	128650770	G	C	RPN1	nonsynonymous SNV	RPN1:NM_002950:exon1:c.C31G:p.L11V
3	155925252	A	G	GMPS	synonymous SNV	GMPS:NM_003875:exon12:c.A1446G:p.L482L
6	137875014	G	A	TNFAIP3	synonymous SNV	TNFAIP3:NM_001270507:exon3:c.G465A:p.T155T,TNFAIP3:NM_001270508:exon3:c.G465A:p.T155T,TNFAIP3:NM_006290:exon3:c.G465A:p.T155T
7	6002670	G	C	PMS2	stopgain	PMS2:NM_001322015:exon5:c.C11G:p.S4X
7	92098165	A	T	AKAP9	nonsynonymous SNV	AKAP9:NM_005751:exon43:c.A10664T:p.D3555V,AKAP9:NM_147185:exon43:c.A10640T:p.D3547V
7	138570956	T	C	TRIM24	synonymous SNV	TRIM24:NM_003852:exon11:c.T1729C:p.L577L,TRIM24:NM_015905:exon11:c.T1831C:p.L611L
7	138570956	T	G	TRIM24	nonsynonymous SNV	TRIM24:NM_003852:exon11:c.T1729G:p.L577V,TRIM24:NM_015905:exon11:c.T1831G:p.L611V
8	31100898	G	C	WRN	synonymous SNV	WRN:NM_000553:exon18:c.G2031C:p.G677G
9	95135349	C	T	FANCC	synonymous SNV	FANCC:NM_000136:exon8:c.G840A:p.S280S,FANCC:NM_001243743:exon8:c.G840A:p.S280S,FANCC:NM_001243744:exon8:c.G840A:p.S280S
9	133109658	G	A	RALGDS	synonymous SNV	RALGDS:NM_001042368:exon4:c.C387T:p.D129D,RALGDS:NM_001271774:exon4:c.C465T:p.D155D,RALGDS:NM_001271775:exon4:c.C549T:p.D183D,RALGDS:NM_001271776:exon4:c.C516T:p.D172D,RALGDS:NM_006266:exon4:c.C552T:p.D184D
10	102399458	C	T	NFKB2	nonsynonymous SNV	NFKB2:NM_001261403:exon12:c.C1288T:p.P430S,NFKB2:NM_001322935:exon12:c.C1162T:p.P388S,NFKB2:NM_001077494:exon13:c.C1288T:p.P430S,NFKB2:NM_001288724:exon13:c.C1288T:p.P430S,NFKB2:NM_001322934:exon13:c.C1288T:p.P430S,NFKB2:NM_002502:exon13:c.C1288T:p.P430S
12	50737086	G	A	DIP2B	synonymous SNV	DIP2B:NM_173602:exon35:c.G4152A:p.P1384P
14	24241715	T	C	TINF2	nonsynonymous SNV	TINF2:NM_001099274:exon3:c.A359G:p.Q120R,TINF2:NM_012461:exon3:c.A359G:p.Q120R
15	87940674	G	A	NTRK3	synonymous SNV	NTRK3:NM_001320135:exon13:c.C1371T:p.A457A,NTRK3:NM_001243101:exon14:c.C1641T:p.A547A,NTRK3:NM_001012338:exon15:c.C1665T:p.A555A,NTRK3:NM_002530:exon15:c.C1665T:p.A555A
16	11967748	C	T	TNFRSF17	synonymous SNV	TNFRSF17:NM_001192:exon3:c.C456T:p.G152G
17	8143449	C	T	PER1	synonymous SNV	PER1:NM_002616:exon19:c.G2889A:p.P963P
19	10759766	G	A	DNM2	nonsynonymous SNV	DNM2:NM_001005360:exon2:c.G190A:p.V64I,DNM2:NM_001005361:exon2:c.G190A:p.V64I,DNM2:NM_001005362:exon2:c.G190A:p.V64I,DNM2:NM_001190716:exon2:c.G190A:p.V64I,DNM2:NM_004945:exon2:c.G190A:p.V64I
19	15264650	C	T	BRD4	synonymous SNV	BRD4:NM_001330384:exon6:c.G966A:p.R322R,BRD4:NM_014299:exon6:c.G966A:p.R322R,BRD4:NM_058243:exon6:c.G966A:p.R322R
19	16081930	C	T	TPM4	synonymous SNV	TPM4:NM_003290:exon2:c.C150T:p.A50A,TPM4:NM_001145160:exon3:c.C258T:p.A86A
19	42291445	C	T	CIC	nonsynonymous SNV	CIC:NM_015125:exon10:c.C2677T:p.P893S,CIC:NM_001304815:exon11:c.C5404T:p.P1802S
19	42292732	C	G	CIC	synonymous SNV	CIC:NM_015125:exon14:c.C3342G:p.A1114A,CIC:NM_001304815:exon15:c.C6069G:p.A2023A
19	50402478	C	T	POLD1	synonymous SNV	POLD1:NM_001308632:exon6:c.C783T:p.V261V,POLD1:NM_001256849:exon7:c.C783T:p.V261V,POLD1:NM_002691:exon7:c.C783T:p.V261V

## Sheet: Supplementary Table 2B
Supplementary Table 2B: exclusvie recurrent intronic variants in BD-cancer overlapped with well-known pediatric cancer genes
chr	locus	ref	alt	Gene_ID
2	201281938	T	TTTTTTTTTA	CASP8
7	92702224	T	G	CDK6
7	92702225	T	G	CDK6
X	65672221	C	T	MSN
X	65690856	G	A	MSN
1	3087510	C	T	PRDM16
1	3088730	G	A	PRDM16
1	3092354	C	T	PRDM16
1	3177928	G	A	PRDM16
1	3194847	G	A	PRDM16
1	3195093	G	A	PRDM16
1	3221707	A	G	PRDM16
1	3225582	G	A	PRDM16
1	3234819	G	A	PRDM16
1	3264351	G	A	PRDM16
1	3264359	G	A	PRDM16
1	3264364	C	T	PRDM16
1	3264373	T	C	PRDM16
1	3306630	A	G	PRDM16
1	3344146	G	C	PRDM16
1	3348509	C	T	PRDM16
1	3363862	G	A	PRDM16
1	3363862	G	T	PRDM16
1	3373751	C	T	PRDM16
1	3401316	C	T	PRDM16
1	6190187	C	G	RPL22
1	6929183	G	A	CAMTA1
1	6934543	C	T	CAMTA1
1	6937230	C	T	CAMTA1
1	6937248	C	-	CAMTA1
1	6937248	C	T	CAMTA1
1	7031685	G	A	CAMTA1
1	7109315	C	T	CAMTA1
1	7128800	G	A	CAMTA1
1	7188304	G	A	CAMTA1
1	7189825	A	C	CAMTA1
1	7190694	G	GC	CAMTA1
1	7207988	A	G	CAMTA1
1	7216914	G	T	CAMTA1
1	7217546	T	A	CAMTA1
1	7225825	G	A	CAMTA1
1	7226437	T	C	CAMTA1
1	7235140	A	G	CAMTA1
1	7235614	G	A	CAMTA1
1	7235655	G	T	CAMTA1
1	7240661	A	G	CAMTA1
1	7359281	C	T	CAMTA1
1	7378625	G	A	CAMTA1
1	7380337	G	A	CAMTA1
1	7411923	A	C	CAMTA1
1	7473269	G	-	CAMTA1
1	7473269	G	C	CAMTA1
1	7507925	C	T	CAMTA1
1	7512664	C	T	CAMTA1
1	7513181	G	T	CAMTA1
1	7526529	G	A	CAMTA1
1	7528113	G	A	CAMTA1
1	7528709	C	T	CAMTA1
1	7530082	C	G	CAMTA1
1	7565268	G	A	CAMTA1
1	7601341	C	T	CAMTA1
1	7741379	C	T	CAMTA1
1	11988229	G	A	MFN2
1	18700372	C	T	PAX7
1	18723451	G	A	PAX7
1	18731240	A	G	PAX7
1	18741189	C	T	PAX7
1	18744088	G	A	PAX7
1	23628041	T	C	MDS2
1	23632502	C	A	MDS2
1	26741192	A	G	ARID1A
1	26744850	G	A	ARID1A
1	26765404	C	T	ARID1A
1	36225877	A	C	THRAP3
1	36250299	C	T	THRAP3
1	36259641	C	G	THRAP3
1	36290201	T	C	THRAP3
1	36290786	G	A	THRAP3
1	36293026	G	GTTTTTTTTTTTT	THRAP3
1	51379125	G	GT	EPS15
1	51384321	G	A	EPS15
1	51400754	C	-	EPS15
1	51400754	C	A	EPS15
1	51413965	G	A	EPS15
1	51488300	T	C	EPS15
1	64836082	G	T	JAK1
1	64863681	C	A	JAK1
1	65023676	G	T	JAK1
1	65025543	C	T	JAK1
1	65030039	G	A	JAK1
1	65045601	G	C	JAK1
1	77956962	A	C	FUBP1
1	77975083	T	C	FUBP1
1	85268052	C	T	BCL10
1	94024533	C	T	ABCA4
1	94085703	T	C	ABCA4
1	94100043	C	T	ABCA4
1	114493981	C	T	TRIM33
1	114711528	G	T	NRAS
1	117619059	G	T	FAM46C
1	119949406	A	G	NOTCH2
1	119949406	A	T	NOTCH2
1	119990918	T	C	NOTCH2
1	120011889	G	A	NOTCH2
1	120014801	G	A	NOTCH2
1	120050302	C	T	NOTCH2
1	147603897	A	G	BCL9
1	147605581	G	A	BCL9
1	148832284	G	C	PDE4DIP
1	148840363	G	A	PDE4DIP
1	148859111	G	A	PDE4DIP
1	148907018	C	A	PDE4DIP
1	148922748	C	T	PDE4DIP
1	148924167	C	T	PDE4DIP
1	148929718	A	G	PDE4DIP
1	148942867	A	G	PDE4DIP
1	148963777	A	G	PDE4DIP
1	149014539	C	T	PDE4DIP
1	149014971	C	G	PDE4DIP
1	149029198	A	T	PDE4DIP
1	149030669	T	C	PDE4DIP
1	150856397	A	G	ARNT
1	156829538	C	T	NTRK1
1	157577204	C	T	FCRL4
1	157578433	T	G	FCRL4
1	157580481	T	C	FCRL4
1	161315892	T	G	SDHC
1	161362233	A	C	SDHC
1	161671828	T	A	FCGR2B
1	164567113	A	G	PBX1
1	164646005	A	G	PBX1
1	164652143	C	T	PBX1
1	164658748	A	G	PBX1
1	164677241	C	T	PBX1
1	164683126	C	T	PBX1
1	164732592	C	A	PBX1
1	170696848	G	C	PRRX1
1	170728313	C	T	PRRX1
1	179157017	C	T	ABL2
1	179169648	A	T	ABL2
1	179174266	C	T	ABL2
1	179201883	C	T	ABL2
1	179215588	G	A	ABL2
1	186326761	G	T	TPR
1	186359711	A	G	TPR
1	193148730	C	T	CDC73
1	205679105	A	T	SLC45A3
1	221740954	A	T	DUSP10
1	221741650	C	T	DUSP10
1	221741677	C	T	DUSP10
2	25336342	C	T	DNMT3A
2	29205142	G	A	ALK
2	29215954	C	T	ALK
2	29217221	A	G	ALK
2	29372784	G	C	ALK
2	29376651	T	C	ALK
2	29376853	G	A	ALK
2	29402877	C	T	ALK
2	29532942	C	T	ALK
2	29534353	G	A	ALK
2	29547619	C	T	ALK
2	29553359	C	A	ALK
2	29564028	T	C	ALK
2	29567225	C	T	ALK
2	29572888	G	A	ALK
2	29791364	G	A	ALK
2	29792370	G	T	ALK
2	29830046	G	A	ALK
2	29865949	G	A	ALK
2	29869470	A	G	ALK
2	29910284	G	A	ALK
2	29916017	G	C	ALK
2	38991129	A	T	SOS1
2	38991407	A	C	SOS1
2	39002863	G	A	SOS1
2	39012499	T	C	SOS1
2	39052212	T	C	SOS1
2	39069260	A	ACCTACT	SOS1
2	39077953	T	C	SOS1
2	39083178	C	T	SOS1
2	39086819	C	CT	SOS1
2	39111747	G	T	SOS1
2	42182302	T	C	EML4
2	42182302	T	TC	EML4
2	42182302	T	TCCCCC	EML4
2	42203771	C	T	EML4
2	42226859	T	-	EML4
2	42226859	T	C	EML4
2	42235471	C	G	EML4
2	42309215	G	T	EML4
2	42315937	A	C	EML4
2	47456837	T	C	MSH2
2	47783921	G	A	MSH6
2	47827376	G	A	FBXO11
2	47852157	T	C	FBXO11
2	47852318	C	T	FBXO11
2	58198937	G	A	FANCL
2	60468100	G	A	BCL11A
2	60470262	A	G	BCL11A
2	60885610	A	G	REL
2	60886046	A	G	REL
2	60898439	T	C	REL
2	61491735	G	C	XPO1
2	61497019	G	T	XPO1
2	61512954	C	T	XPO1
2	85175434	C	G	TCF7L1
2	85202580	T	G	TCF7L1
2	85209691	C	A	TCF7L1
2	85229117	C	T	TCF7L1
2	85241928	C	T	TCF7L1
2	85256812	A	G	TCF7L1
2	85258315	G	A	TCF7L1
2	85264277	C	CA	TCF7L1
2	85279454	G	T	TCF7L1
2	85284950	A	C	TCF7L1
2	99572844	C	T	AFF3
2	99577476	T	C	AFF3
2	99587149	C	T	AFF3
2	99598291	G	C	AFF3
2	99598633	C	T	AFF3
2	99598674	G	C	AFF3
2	99603158	T	-	AFF3
2	99603158	T	C	AFF3
2	99603206	G	-	AFF3
2	99603206	G	T	AFF3
2	99606716	C	CAT	AFF3
2	99608053	T	C	AFF3
2	99615727	G	T	AFF3
2	99621180	G	A	AFF3
2	99622042	T	C	AFF3
2	99622183	G	T	AFF3
2	99622558	G	C	AFF3
2	99627606	T	C	AFF3
2	99634160	G	A	AFF3
2	99640502	T	C	AFF3
2	99658490	G	C	AFF3
2	99661037	C	T	AFF3
2	99669390	G	T	AFF3
2	99672237	T	A	AFF3
2	99673018	G	A	AFF3
2	99673219	A	G	AFF3
2	99682973	T	C	AFF3
2	99685741	C	A	AFF3
2	99690754	A	G	AFF3
2	99695192	C	A	AFF3
2	99700165	G	C	AFF3
2	99702305	T	C	AFF3
2	99715797	G	A	AFF3
2	99719330	G	A	AFF3
2	99724724	G	A	AFF3
2	99729064	C	A	AFF3
2	99737327	C	T	AFF3
2	99740180	T	C	AFF3
2	99747939	G	A	AFF3
2	99752076	C	T	AFF3
2	99753028	C	T	AFF3
2	99759578	G	A	AFF3
2	99774565	T	TC	AFF3
2	99775516	G	T	AFF3
2	99782402	T	G	AFF3
2	99784661	A	C	AFF3
2	99785746	G	A	AFF3
2	99791649	C	T	AFF3
2	99799876	C	T	AFF3
2	99800272	A	G	AFF3
2	99806368	T	C	AFF3
2	99809262	C	A	AFF3
2	99812622	T	C	AFF3
2	99815013	C	G	AFF3
2	99822597	T	A	AFF3
2	99822999	C	A	AFF3
2	99834304	T	G	AFF3
2	99834884	G	A	AFF3
2	99848493	T	TA	AFF3
2	99857908	C	A	AFF3
2	99863664	C	T	AFF3
2	99873903	G	A	AFF3
2	99873935	G	A	AFF3
2	99885186	C	T	AFF3
2	99891334	C	CCAG	AFF3
2	99891363	C	G	AFF3
2	99891363	C	T	AFF3
2	99892767	T	C	AFF3
2	99894793	T	C	AFF3
2	99897115	C	A	AFF3
2	99900265	A	G	AFF3
2	99928029	C	T	AFF3
2	99928670	T	C	AFF3
2	100024093	G	A	AFF3
2	100038274	G	A	AFF3
2	100063251	T	TA	AFF3
2	100104744	G	C	AFF3
2	100104755	C	G	AFF3
2	112486022	T	A	TTL
2	113232423	G	A	PAX8
2	127285559	G	A	ERCC3
2	162226627	G	T	FAP
2	166304653	G	A	SCN9A
2	166307389	T	C	SCN9A
2	174934118	G	A	CHN1
2	174993247	A	G	CHN1
2	189790496	G	T	PMS1
2	189864711	T	-	PMS1
2	189864711	T	A	PMS1
2	214734045	A	G	BARD1
2	214734099	A	T	BARD1
2	214767204	T	-	BARD1
2	214767204	T	G	BARD1
2	215328835	G	A	ATIC
2	215340911	T	A	ATIC
2	222295120	G	C	PAX3
2	232005197	A	C	DIS3L2
2	232005197	A	T	DIS3L2
2	232014327	T	C	DIS3L2
2	232079557	G	A	DIS3L2
2	232096105	G	T	DIS3L2
2	232127305	C	T	DIS3L2
2	232227894	C	T	DIS3L2
2	232252938	G	GA	DIS3L2
2	232270900	C	-	DIS3L2
2	232270900	C	G	DIS3L2
2	232308347	C	T	DIS3L2
2	236579994	G	A	ACKR3
3	8995744	T	C	SRGAP3
3	9000240	C	A	SRGAP3
3	9027634	G	T	SRGAP3
3	9087584	T	C	SRGAP3
3	9123260	T	A	SRGAP3
3	9162203	T	G	SRGAP3
3	10059834	A	G	FANCD2
3	10061205	C	T	FANCD2
3	10070615	C	T	FANCD2
3	12292493	G	A	PPARG
3	12304699	A	G	PPARG
3	12411551	A	C	PPARG
3	12631112	C	A	RAF1
3	12638053	T	C	RAF1
3	12643045	T	C	RAF1
3	12654543	G	T	RAF1
3	30608952	G	T	TGFBR2
3	30613162	G	T	TGFBR2
3	30617221	G	T	TGFBR2
3	30652240	T	TG	TGFBR2
3	30660738	C	T	TGFBR2
3	37001962	T	G	MLH1
3	37006097	C	A	MLH1
3	37006097	C	G	MLH1
3	37010789	G	A	MLH1
3	37015655	A	G	MLH1
3	37029437	A	G	MLH1
3	37031767	A	G	MLH1
3	37032163	A	ACTGAAAGAACACCATGGTGTTGTATGGGAATTGTTTAGGTAGAATGAAAGAAATCCTCTAATAGAGATATGAGGC	MLH1
3	38139039	C	T	MYD88
3	41215925	T	G	CTNNB1
3	47058000	C	-	SETD2
3	47058000	C	T	SETD2
3	47058798	A	C	SETD2
3	47110738	T	C	SETD2
3	47155778	C	A	SETD2
3	52565200	A	C	PBRM1
3	52591538	A	T	PBRM1
3	52668801	A	G	PBRM1
3	52683216	A	AT	PBRM1
3	59802803	C	G	FHIT
3	59843619	C	T	FHIT
3	59868032	A	ATT	FHIT
3	59908260	T	C	FHIT
3	59910769	T	C	FHIT
3	59937537	C	T	FHIT
3	59986795	A	-	FHIT
3	59986795	A	T	FHIT
3	60025922	T	C	FHIT
3	60033982	G	A	FHIT
3	60081155	G	A	FHIT
3	60091259	A	T	FHIT
3	60111377	C	G	FHIT
3	60124386	C	CA	FHIT
3	60129740	G	A	FHIT
3	60224527	T	TC	FHIT
3	60238354	T	C	FHIT
3	60254435	G	C	FHIT
3	60290173	A	G	FHIT
3	60303183	T	C	FHIT
3	60304465	A	G	FHIT
3	60316823	C	T	FHIT
3	60368200	A	-	FHIT
3	60368200	A	G	FHIT
3	60374054	C	A	FHIT
3	60427105	C	CT	FHIT
3	60442421	C	T	FHIT
3	60454444	G	A	FHIT
3	60454444	G	T	FHIT
3	60461906	G	A	FHIT
3	60461906	G	GC	FHIT
3	60481280	A	T	FHIT
3	60592050	T	A	FHIT
3	60597520	T	C	FHIT
3	60608588	T	C	FHIT
3	60611877	G	T	FHIT
3	60648254	G	A	FHIT
3	60696367	T	C	FHIT
3	60696673	G	A	FHIT
3	60697693	A	T	FHIT
3	60701197	C	A	FHIT
3	60709753	C	T	FHIT
3	60741117	T	TTTAACAG	FHIT
3	60742978	T	C	FHIT
3	60744808	C	T	FHIT
3	60747238	C	T	FHIT
3	61088882	G	A	FHIT
3	61185586	T	C	FHIT
3	61190641	T	C	FHIT
3	61242121	T	G	FHIT
3	61250107	G	A	FHIT
3	69744257	A	T	MITF
3	69773597	G	A	MITF
3	69791007	C	T	MITF
3	69814380	G	A	MITF
3	69885933	C	A	MITF
3	69901215	A	-	MITF
3	69901215	A	T	MITF
3	69907050	A	G	MITF
3	69910257	G	T	MITF
3	69910948	T	C	MITF
3	69911659	A	G	MITF
3	69912349	T	-	MITF
3	69912349	T	G	MITF
3	69919972	G	C	MITF
3	69928117	G	T	MITF
3	69930146	C	T	MITF
3	69961703	C	G	MITF
3	69961854	T	C	MITF
3	70967483	G	GA	FOXP1
3	71051384	T	C	FOXP1
3	71059881	A	G	FOXP1
3	71249187	G	C	FOXP1
3	71249904	G	C	FOXP1
3	71308721	T	C	FOXP1
3	71409610	C	G	FOXP1
3	71423466	G	C	FOXP1
3	71489852	T	C	FOXP1
3	71538025	T	C	FOXP1
3	100713549	T	C	TFG
3	100737015	A	AT	TFG
3	105683932	A	C	CBLB
3	105741343	G	A	CBLB
3	105769074	G	A	CBLB
3	105821310	T	G	CBLB
3	105853891	C	T	CBLB
3	128482866	C	T	GATA2
3	128644614	G	A	RPN1
3	149532604	C	A	WWTR1
3	149538653	C	T	WWTR1
3	149540710	C	T	WWTR1
3	149571193	G	T	WWTR1
3	149578015	A	C	WWTR1
3	149591564	T	C	WWTR1
3	149608914	C	A	WWTR1
3	149621715	C	A	WWTR1
3	149621849	T	C	WWTR1
3	149639784	G	A	WWTR1
3	149646004	T	A	WWTR1
3	149695986	G	A	WWTR1
3	155875211	C	T	GMPS
3	155879799	C	T	GMPS
3	155884157	G	C	GMPS
3	155893334	G	A	GMPS
3	155901865	T	C	GMPS
3	155911712	G	A	GMPS
3	155926852	C	G	GMPS
3	155927465	A	C	GMPS
3	155931995	A	T	GMPS
3	158582325	A	C	MLF1
3	169203289	G	C	MECOM
3	169228350	C	G	MECOM
3	169233032	G	A	MECOM
3	169267338	T	G	MECOM
3	169276322	C	T	MECOM
3	169283056	T	C	MECOM
3	169285789	A	G	MECOM
3	169315900	T	TA	MECOM
3	169316265	G	A	MECOM
3	169319366	T	G	MECOM
3	169319605	G	T	MECOM
3	169321536	G	A	MECOM
3	169329701	T	C	MECOM
3	169346283	T	C	MECOM
3	169389480	T	C	MECOM
3	169411825	T	C	MECOM
3	169412887	A	G	MECOM
3	169417508	T	G	MECOM
3	169426139	A	-	MECOM
3	169426139	A	C	MECOM
3	169438728	A	G	MECOM
3	169443981	T	C	MECOM
3	169496116	G	A	MECOM
3	169528139	C	T	MECOM
3	169599652	T	A	MECOM
3	169604428	C	T	MECOM
3	169624198	T	C	MECOM
3	169630731	G	A	MECOM
3	169639426	A	G	MECOM
3	169645614	A	G	MECOM
3	169647585	G	T	MECOM
3	169648398	C	T	MECOM
3	169648518	G	T	MECOM
3	169650001	A	T	MECOM
3	169654489	G	A	MECOM
3	169654717	T	C	MECOM
3	169657992	T	G	MECOM
3	169663047	T	-	MECOM
3	169663047	T	C	MECOM
3	179168888	G	C	PIK3CA
3	179203357	C	T	PIK3CA
3	186108610	G	A	ETV5
3	186784117	C	A	EIF4A2
3	187734961	T	C	BCL6
3	188160669	C	G	LPP
3	188180848	A	C	LPP
3	188190304	C	T	LPP
3	188193743	G	A	LPP
3	188292962	G	A	LPP
3	188303373	T	A	LPP
3	188359639	A	T	LPP
3	188367565	T	C	LPP
3	188370953	T	G	LPP
3	188382141	G	A	LPP
3	188384432	C	A	LPP
3	188384530	G	A	LPP
3	188407649	G	C	LPP
3	188411259	A	G	LPP
3	188418760	C	A	LPP
3	188432302	A	G	LPP
3	188457425	T	C	LPP
3	188466830	T	TAG	LPP
3	188466830	T	TATAG	LPP
3	188488037	G	T	LPP
3	188553742	A	G	LPP
3	188593821	G	A	LPP
3	188639476	A	G	LPP
3	188649873	T	C	LPP
3	188662403	C	T	LPP
3	188678186	C	T	LPP
3	188704890	A	G	LPP
3	188707297	G	A	LPP
3	188773801	G	A	LPP
3	196061038	G	A	TFRC
4	54024432	G	A	CHIC2
4	54045730	A	G	CHIC2
4	54062256	G	C	CHIC2
4	54294746	C	T	PDGFRA
4	54666578	A	AT	KIT
4	87005166	G	A	AFF1
4	87040907	G	-	AFF1
4	87040907	G	T	AFF1
4	87092291	A	G	AFF1
4	98414037	A	G	RAP1GDS1
4	105159545	G	A	TET2
4	105164334	T	A	TET2
4	152398539	G	GA	FBXW7
4	152410736	T	C	FBXW7
4	152429368	T	-	FBXW7
4	152429368	T	TG	FBXW7
4	152464200	T	-	FBXW7
4	152464200	T	A	FBXW7
4	152467715	C	G	FBXW7
4	152467715	C	T	FBXW7
4	152514350	A	G	FBXW7
4	168503267	A	C	PALLD
4	168533058	C	G	PALLD
4	168555604	T	G	PALLD
4	168616267	C	G	PALLD
4	168669046	G	A	PALLD
4	168720328	T	G	PALLD
4	168728638	A	C	PALLD
4	168733957	G	A	PALLD
4	168733957	G	C	PALLD
4	168750991	T	G	PALLD
4	168767116	A	G	PALLD
4	168790524	A	G	PALLD
4	168809816	A	C	PALLD
4	168826436	G	A	PALLD
4	168839861	T	C	PALLD
4	168840486	C	T	PALLD
4	168849487	A	G	PALLD
4	168885649	T	C	PALLD
4	168887949	A	G	PALLD
4	168891387	C	G	PALLD
4	189957895	C	T	FRG1
5	1259449	C	T	TERT
5	1262142	G	C	TERT
5	1263921	T	G	TERT
5	1286648	C	T	TERT
5	38482938	G	A	LIFR
5	38483036	T	C	LIFR
5	38486644	G	A	LIFR
5	38492296	C	T	LIFR
5	38493022	T	A	LIFR
5	38493060	G	A	LIFR
5	38493106	T	C	LIFR
5	38494929	A	C	LIFR
5	38497539	T	G	LIFR
5	38497831	T	C	LIFR
5	38500922	G	A	LIFR
5	38502003	G	C	LIFR
5	38502925	G	A	LIFR
5	38505253	C	T	LIFR
5	38506172	A	C	LIFR
5	38508866	A	C	LIFR
5	38520881	A	T	LIFR
5	38524005	T	A	LIFR
5	38547950	A	C	LIFR
5	38549559	G	A	LIFR
5	38553371	T	A	LIFR
5	55980498	G	A	IL6ST
5	68254398	C	G	PIK3R1
5	68258357	G	T	PIK3R1
5	68267382	T	G	PIK3R1
5	68278080	C	A	PIK3R1
5	68280295	T	C	PIK3R1
5	112833975	A	G	APC
5	131999579	G	A	ACSL6
5	132004679	C	T	ACSL6
5	132588637	C	T	RAD50
5	132590036	A	G	RAD50
5	132955860	T	C	AFF4
5	142783999	G	A	ARHGAP26
5	142786260	G	GTT	ARHGAP26
5	142789185	A	G	ARHGAP26
5	142844849	C	T	ARHGAP26
5	142870482	A	G	ARHGAP26
5	143022783	A	G	ARHGAP26
5	143028264	A	G	ARHGAP26
5	143031761	C	T	ARHGAP26
5	143044606	G	A	ARHGAP26
5	143076969	A	T	ARHGAP26
5	143222057	C	T	ARHGAP26
5	150129235	A	G	PDGFRB
5	150137669	A	G	PDGFRB
5	157191209	G	A	ITK
5	158706021	C	T	EBF1
5	158718498	G	T	EBF1
5	158737301	T	-	EBF1
5	158737301	T	TTTTTTA	EBF1
5	158742666	T	C	EBF1
5	158745273	G	A	EBF1
5	158748176	A	C	EBF1
5	158752965	A	G	EBF1
5	158776440	G	T	EBF1
5	158899312	A	T	EBF1
5	158906270	T	C	EBF1
5	158938929	C	G	EBF1
5	158951878	G	T	EBF1
5	158960667	G	C	EBF1
5	158968386	A	G	EBF1
5	158976455	T	C	EBF1
5	158980262	C	T	EBF1
5	159022053	C	A	EBF1
5	159040567	G	A	EBF1
5	159048911	T	G	EBF1
5	159050569	T	A	EBF1
5	159057551	A	C	EBF1
5	159070701	G	C	EBF1
5	171002160	G	A	RANBP17
5	171095474	C	T	RANBP17
5	171196006	C	T	RANBP17
5	171277083	C	T	RANBP17
5	178151038	T	TC	NHP2
6	18229785	C	A	DEK
6	18231635	G	A	DEK
6	18237283	C	A	DEK
6	18245037	T	C	DEK
6	18246713	A	C	DEK
6	36681653	C	T	CDKN1A
6	36681655	T	C	CDKN1A
6	44250735	A	C	HSP90AB1
6	108606054	C	T	FOXO3
6	135196703	A	G	MYB
6	135198330	G	A	MYB
6	135198330	G	T	MYB
6	144163184	G	A	STX11
6	144184162	C	T	STX11
6	144185568	A	G	STX11
6	158795167	G	A	EZR
6	160051821	G	T	IGF2R
6	160056771	C	T	IGF2R
6	160070821	T	TG	IGF2R
6	160072936	T	C	IGF2R
6	160075333	C	T	IGF2R
6	167010760	A	T	FGFR1OP
6	167010762	A	C	FGFR1OP
7	2979315	C	T	CARD11
7	3002478	G	A	CARD11
7	3004990	A	G	CARD11
7	3017019	C	T	CARD11
7	3026970	C	T	CARD11
7	5985914	C	T	PMS2
7	5991048	A	G	PMS2
7	13934540	T	C	ETV1
7	13934595	A	G	ETV1
7	13935317	C	T	ETV1
7	13938647	T	C	ETV1
7	13938691	T	G	ETV1
7	13942149	G	A	ETV1
7	13943616	A	T	ETV1
7	13943985	A	G	ETV1
7	13963358	T	C	ETV1
7	27923574	T	C	JAZF1
7	28052483	A	G	JAZF1
7	28078194	T	C	JAZF1
7	55050671	G	A	EGFR
7	55067411	G	A	EGFR
7	55079336	G	T	EGFR
7	55094857	C	G	EGFR
7	55159538	C	T	EGFR
7	55168893	G	T	EGFR
7	55204857	C	CACACCACACACACATACAAATATACACCACACACACAT	EGFR
7	75574625	T	G	HIP1
7	75633103	G	A	HIP1
7	75636635	C	T	HIP1
7	75639624	C	A	HIP1
7	75642590	C	T	HIP1
7	75675974	T	C	HIP1
7	91955058	C	A	AKAP9
7	91989476	T	C	AKAP9
7	92018001	G	C	AKAP9
7	92021864	A	G	AKAP9
7	92027326	G	A	AKAP9
7	92092126	T	TA	AKAP9
7	92098543	C	T	AKAP9
7	92629085	C	A	CDK6
7	92641655	T	A	CDK6
7	92647271	A	G	CDK6
7	92675408	G	A	CDK6
7	92675408	G	C	CDK6
7	116709428	A	G	MET
7	116718506	T	A	MET
7	116766182	G	T	MET
7	116768624	G	A	MET
7	124874141	G	T	POT1
7	124874896	T	C	POT1
7	124885722	T	C	POT1
7	124914640	C	T	POT1
7	124927380	A	G	POT1
7	137897408	C	T	CREB3L2
7	137903076	G	A	CREB3L2
7	137905419	A	G	CREB3L2
7	137942026	T	C	CREB3L2
7	137947034	C	A	CREB3L2
7	137947035	A	T	CREB3L2
7	137960089	T	C	CREB3L2
7	137960598	A	G	CREB3L2
7	137966714	T	C	CREB3L2
7	137971576	C	T	CREB3L2
7	138467048	T	G	TRIM24
7	138525824	C	CGCA	TRIM24
7	138525824	C	T	TRIM24
7	138531230	A	G	TRIM24
7	138579687	C	T	TRIM24
7	138580176	A	G	TRIM24
7	140770702	G	A	BRAF
7	140773986	C	T	BRAF
7	140824667	C	T	BRAF
7	140862446	G	T	BRAF
7	140867018	A	G	BRAF
7	140913500	G	T	BRAF
7	148812198	G	A	EZH2
7	148827084	T	C	EZH2
7	152138207	G	A	KMT2C
7	152147812	A	G	KMT2C
7	152193434	T	C	KMT2C
7	152208990	T	C	KMT2C
7	152247866	A	G	KMT2C
7	152259376	C	T	KMT2C
7	152292358	T	A	KMT2C
7	152307244	A	-	KMT2C
7	152307244	A	C	KMT2C
7	152327972	A	G	KMT2C
7	152366926	G	A	KMT2C
7	152376462	C	A	KMT2C
7	152387491	G	A	KMT2C
7	152414302	T	G	KMT2C
7	152415601	G	A	KMT2C
8	17924986	A	G	PCM1
8	17976049	G	T	PCM1
8	31037192	C	T	WRN
8	31048441	T	C	WRN
8	38439571	C	A	FGFR1
8	42023660	G	C	KAT6A
8	42898247	G	C	HOOK3
8	42919070	C	T	HOOK3
8	42936819	G	A	HOOK3
8	42939406	T	C	HOOK3
8	43000807	G	A	HOOK3
8	43005465	G	A	HOOK3
8	53980348	T	C	TCEA1
8	70268581	T	A	NCOA2
8	70309936	G	A	NCOA2
8	89974753	C	T	NBN
8	116679778	G	-	EIF3H
8	116679778	G	A	EIF3H
8	116730448	G	A	EIF3H
8	116753917	A	G	EIF3H
8	117806578	A	G	EXT1
8	117836619	A	G	EXT1
8	117852771	G	A	EXT1
8	117992876	A	G	EXT1
8	117998453	G	A	EXT1
8	118002533	T	C	EXT1
9	5014185	G	T	JAK2
9	5529138	G	A	PDCD1LG2
9	5543241	A	G	PDCD1LG2
9	5557084	C	T	PDCD1LG2
9	5558503	C	T	PDCD1LG2
9	14208389	G	-	NFIB
9	14208389	G	A	NFIB
9	14274292	G	-	NFIB
9	14274292	G	A	NFIB
9	14274295	G	C	NFIB
9	14356622	C	T	NFIB
9	14359664	C	A	NFIB
9	14364223	T	C	NFIB
9	14371134	C	CAA	NFIB
9	15510337	G	A	PSIP1
9	20369201	C	G	MLLT3
9	20386667	C	T	MLLT3
9	20423144	C	T	MLLT3
9	20431363	A	C	MLLT3
9	20486139	T	A	MLLT3
9	20498117	G	A	MLLT3
9	20500736	T	C	MLLT3
9	20517768	C	T	MLLT3
9	20518498	A	C	MLLT3
9	20532878	G	C	MLLT3
9	20592033	G	A	MLLT3
9	21977451	C	A	CDKN2A
9	21991696	A	G	CDKN2A
9	36850818	T	C	PAX5
9	36869624	C	T	PAX5
9	36924762	A	AAAGAGAAAG	PAX5
9	36924765	A	-	PAX5
9	36924765	A	AGGGAGGGAGGG	PAX5
9	37014513	T	A	PAX5
9	77762059	G	-	GNAQ
9	77762059	G	T	GNAQ
9	77762742	G	T	GNAQ
9	77816727	T	C	GNAQ
9	77852297	G	T	GNAQ
9	77878051	G	A	GNAQ
9	77906257	T	C	GNAQ
9	77999828	G	A	GNAQ
9	90823512	A	G	SYK
9	90823815	T	C	SYK
9	95127227	T	C	FANCC
9	95138459	G	A	FANCC
9	95140236	T	A	FANCC
9	95195224	A	T	FANCC
9	95235061	A	G	FANCC
9	95236316	G	C	FANCC
9	95242242	T	C	FANCC
9	95249885	A	G	FANCC
9	95261177	T	-	FANCC
9	95261177	T	G	FANCC
9	95269786	C	T	FANCC
9	95308775	G	GA	FANCC
9	95476426	G	C	PTCH1
9	95479681	C	T	PTCH1
9	97684106	A	C	XPA
9	99842129	G	-	NR4A3
9	99842129	G	T	NR4A3
9	99844988	C	T	NR4A3
9	121090776	G	A	CNTRL
9	129891707	G	A	FNBP1
9	129892738	A	T	FNBP1
9	129895210	C	T	FNBP1
9	129934103	T	C	FNBP1
9	129951721	A	G	FNBP1
9	130811949	T	A	ABL1
9	131127778	G	A	NUP214
9	131170442	G	A	NUP214
9	131184013	C	-	NUP214
9	131184013	C	T	NUP214
9	132913918	A	-	TSC1
9	132913918	A	T	TSC1
9	133099315	C	T	RALGDS
9	133122610	A	G	RALGDS
9	133130404	G	A	RALGDS
9	133136188	T	C	RALGDS
9	136506062	G	T	NOTCH1
9	136508717	C	T	NOTCH1
9	136512914	C	A	NOTCH1
10	8068123	C	T	GATA3
10	21542784	G	A	MLLT10
10	21543529	A	C	MLLT10
10	21551348	C	T	MLLT10
10	21554620	A	AT	MLLT10
10	21594317	A	AG	MLLT10
10	21603551	A	T	MLLT10
10	21606097	C	T	MLLT10
10	21611279	G	T	MLLT10
10	21618360	G	A	MLLT10
10	21665297	T	G	MLLT10
10	21678854	A	G	MLLT10
10	21680634	G	A	MLLT10
10	21685748	T	C	MLLT10
10	21704463	T	A	MLLT10
10	21717480	T	C	MLLT10
10	21718309	C	T	MLLT10
10	21727482	G	A	MLLT10
10	21730477	G	A	MLLT10
10	21731765	A	G	MLLT10
10	26790419	G	A	ABI1
10	26811434	A	G	ABI1
10	26842813	G	A	ABI1
10	46021684	G	A	NCOA4
10	59803428	C	T	CCDC6
10	59849202	G	A	CCDC6
10	61903913	A	-	ARID5B
10	61903913	A	C	ARID5B
10	61903914	G	C	ARID5B
10	61919054	A	C	ARID5B
10	62047036	G	A	ARID5B
10	62067578	G	A	ARID5B
10	62086706	A	AC	ARID5B
10	62090035	G	A	ARID5B
10	68677510	A	G	TET1
10	74856577	G	C	KAT6B
10	74864320	A	G	KAT6B
10	74902989	C	A	KAT6B
10	74965787	G	A	KAT6B
10	74981294	T	-	KAT6B
10	74981294	T	G	KAT6B
10	75004113	A	G	KAT6B
10	75005280	C	T	KAT6B
10	78054131	C	T	RPS24
10	86842855	A	AT	BMPR1A
10	86842856	C	CTTG	BMPR1A
10	86842859	A	AG	BMPR1A
10	86842860	T	TGAGATC	BMPR1A
10	86920040	C	G	BMPR1A
10	87229572	C	T	NUTM2A
10	87889257	A	-	PTEN
10	87889257	A	T	PTEN
10	87958957	C	CA	PTEN
10	102526789	G	A	SUFU
10	110987257	A	G	SHOC2
10	112457678	G	T	VTI1A
10	112468887	G	A	VTI1A
10	112573693	A	G	VTI1A
10	112594649	T	G	VTI1A
10	112596220	G	T	VTI1A
10	113015469	A	T	TCF7L2
10	113035183	T	A	TCF7L2
10	113084820	C	T	TCF7L2
10	113090933	A	G	TCF7L2
10	113121754	C	-	TCF7L2
10	113121754	C	T	TCF7L2
10	113121755	G	-	TCF7L2
10	113121755	G	A	TCF7L2
10	113121768	T	-	TCF7L2
10	113121768	T	C	TCF7L2
10	113153396	T	A	TCF7L2
10	113153396	T	C	TCF7L2
10	113159846	T	-	TCF7L2
10	113159846	T	C	TCF7L2
10	113159868	C	G	TCF7L2
10	121496404	A	G	FGFR2
10	121512431	G	A	FGFR2
10	121597521	C	T	FGFR2
11	3020503	G	A	CARS
11	3729091	G	A	NUP98
11	44126523	G	T	EXT2
11	44127805	A	G	EXT2
11	44140052	G	A	EXT2
11	44179759	T	G	EXT2
11	44182357	C	A	EXT2
11	44219053	G	A	EXT2
11	44238628	C	G	EXT2
11	44244102	C	A	EXT2
11	46279696	G	A	CREB3L1
11	46320251	A	G	CREB3L1
11	47223736	C	T	DDB2
11	64806660	C	T	MEN1
11	64808510	T	C	MEN1
11	69648207	G	A	CCND1
11	74637346	C	T	POLD3
11	85967807	T	C	PICALM
11	86003227	G	A	PICALM
11	86036941	C	A	PICALM
11	86036941	C	CCAAAAAAA	PICALM
11	95997468	G	A	MAML2
11	96019099	G	C	MAML2
11	96091461	A	G	MAML2
11	96098467	G	A	MAML2
11	96140427	G	T	MAML2
11	96149691	G	A	MAML2
11	96157790	C	G	MAML2
11	96159782	A	C	MAML2
11	96163909	C	T	MAML2
11	96166568	G	A	MAML2
11	96171735	T	C	MAML2
11	96172328	A	G	MAML2
11	96173639	T	C	MAML2
11	96186380	G	A	MAML2
11	96195779	C	A	MAML2
11	96195792	A	C	MAML2
11	96196904	G	A	MAML2
11	96198054	A	G	MAML2
11	96206861	G	A	MAML2
11	96209238	T	G	MAML2
11	96212270	T	A	MAML2
11	96214942	T	G	MAML2
11	96218208	G	A	MAML2
11	96222517	A	C	MAML2
11	96226430	C	T	MAML2
11	96227541	T	A	MAML2
11	96306561	C	T	MAML2
11	96315469	C	T	MAML2
11	96317043	C	CTG	MAML2
11	96333563	T	C	MAML2
11	108696234	T	G	DDX10
11	108704751	T	A	DDX10
11	108742130	T	C	DDX10
11	108775304	A	G	DDX10
11	108823644	A	G	DDX10
11	108837264	G	T	DDX10
11	114085973	C	T	ZBTB16
11	119212837	C	G	CBL
11	119255802	A	G	CBL
11	119267584	C	T	CBL
11	119270448	T	A	CBL
11	119270448	T	C	CBL
11	119280855	T	A	CBL
11	119280930	A	C	CBL
11	120369149	G	T	ARHGEF12
11	120437973	G	A	ARHGEF12
11	120449080	A	G	ARHGEF12
11	128718902	G	GA	FLI1
11	128754314	G	A	FLI1
11	128755050	C	T	FLI1
11	128769001	C	G	FLI1
12	289036	C	T	KDM5A
12	330021	T	C	KDM5A
12	337628	G	C	KDM5A
12	339048	C	T	KDM5A
12	387238	A	T	KDM5A
12	4298856	A	C	CCND2
12	11683774	G	A	ETV6
12	11751248	C	T	ETV6
12	11777043	C	T	ETV6
12	11795269	G	C	ETV6
12	45746790	G	A	ARID2
12	45780034	A	C	ARID2
12	45803384	A	G	ARID2
12	45812374	A	G	ARID2
12	45827082	A	G	ARID2
12	45836249	G	A	ARID2
12	45837916	G	A	ARID2
12	45874302	C	T	ARID2
12	50505740	C	T	DIP2B
12	50510258	C	G	DIP2B
12	50527099	C	T	DIP2B
12	50555631	A	G	DIP2B
12	50558059	A	G	DIP2B
12	50576811	G	C	DIP2B
12	50579742	A	T	DIP2B
12	50608729	T	C	DIP2B
12	50649974	C	T	DIP2B
12	50653790	T	G	DIP2B
12	53940921	C	T	HOXC13
12	55960718	A	AT	PMEL
12	65907410	T	C	HMGA2
12	65907410	T	TA	HMGA2
12	65944027	T	C	HMGA2
12	65951244	T	A	HMGA2
12	111424418	C	T	SH2B3
12	122043416	T	G	BCL7A
12	122043416	T	TGGGG	BCL7A
12	122046297	G	A	BCL7A
13	19976471	A	G	ZMYM2
13	20063892	A	-	ZMYM2
13	20063892	A	C	ZMYM2
13	20063903	A	G	ZMYM2
13	20063903	A	T	ZMYM2
13	20076849	T	C	ZMYM2
13	27963909	A	C	CDX2
13	28026692	T	C	FLT3
13	28029041	C	T	FLT3
13	28049271	T	G	FLT3
13	28065608	C	T	FLT3
13	28095724	G	A	FLT3
13	39412278	C	A	LHFP
13	39423958	C	T	LHFP
13	39426161	T	C	LHFP
13	39451836	C	T	LHFP
13	39492219	A	T	LHFP
13	39591613	A	C	LHFP
13	40561148	C	A	FOXO1
13	40561149	A	C	FOXO1
13	40561301	G	A	FOXO1
13	40561919	A	G	FOXO1
13	40562810	A	G	FOXO1
13	40577835	T	G	FOXO1
13	40578503	C	A	FOXO1
13	40599840	C	T	FOXO1
13	40601730	T	G	FOXO1
13	40606906	C	T	FOXO1
13	40608331	G	A	FOXO1
13	40623654	T	C	FOXO1
13	40630102	G	A	FOXO1
13	40634814	A	G	FOXO1
13	40644166	T	C	FOXO1
13	40655106	T	G	FOXO1
13	40656230	A	G	FOXO1
13	40658735	C	T	FOXO1
13	40658826	G	A	FOXO1
13	48348645	A	C	RB1
13	48428643	T	A	LPAR6;RB1
13	48436596	T	A	LPAR6;RB1
14	20330625	G	A	CCNB1IP1
14	45144955	G	A	FANCM
14	45147482	T	G	FANCM
14	45154084	T	C	FANCM
14	45156872	T	G	FANCM
14	45162124	G	A	FANCM
14	50793751	G	A	NIN
14	55607553	A	G	KTN1
14	55633920	C	T	KTN1
14	55647812	C	T	KTN1
14	66578756	T	G	GPHN
14	66579376	A	G	GPHN
14	66655007	A	G	GPHN
14	66687277	G	C	GPHN
14	66753142	G	T	GPHN
14	66768314	G	A	GPHN
14	66771726	T	C	GPHN
14	66771726	T	TCC	GPHN
14	66815943	C	CA	GPHN
14	66844681	C	A	GPHN
14	66934052	T	TCCTCC	GPHN
14	67033070	A	C	GPHN
14	67823924	A	G	RAD51B
14	67960097	G	-	RAD51B
14	67960097	G	A	RAD51B
14	68081471	C	T	RAD51B
14	68092811	G	A	RAD51B
14	68105127	T	C	RAD51B
14	68223513	G	T	RAD51B
14	68353844	A	G	RAD51B
14	68490748	A	G	RAD51B
14	68507641	C	T	RAD51B
14	68549441	A	-	RAD51B
14	68549441	A	G	RAD51B
14	68599132	G	A	RAD51B
14	68633449	C	T	RAD51B
14	68674882	C	G	RAD51B
14	80980058	A	G	TSHR
14	80985675	G	A	TSHR
14	81002609	C	T	TSHR
14	81016298	T	C	TSHR
14	81115306	G	A	TSHR
14	81125015	C	T	TSHR
14	91995129	A	G	TRIP11
14	92010730	C	G	TRIP11
14	92026995	G	A	TRIP11
14	92834108	G	A	GOLGA5
14	95117967	C	T	DICER1
14	95157117	G	A	DICER1
14	99199120	A	C	BCL11B
14	99217159	T	-	BCL11B
14	99217159	T	C	BCL11B
14	99267561	T	C	BCL11B
15	32641944	A	G	SCG5
15	32723443	C	T	GREM1
15	38255946	C	G	SPRED1
15	38337399	A	G	SPRED1
15	40174368	A	AT	BUB1B
15	55241434	T	C	RAB27A
15	56933970	A	AGAATTCTGATGAATCATCAGAATCTCT	TCF12
15	57002432	A	T	TCF12
15	57058699	T	A	TCF12
15	57197077	G	A	TCF12
15	57230330	A	G	TCF12
15	57273658	C	T	TCF12
15	66488744	T	C	MAP2K1
15	87917924	C	A	NTRK3
15	87939744	A	G	NTRK3
15	87956768	C	T	NTRK3
15	87985121	G	A	NTRK3
15	87995189	C	T	NTRK3
15	88017792	A	C	NTRK3
15	88023849	G	C	NTRK3
15	88026415	T	A	NTRK3
15	88026630	G	A	NTRK3
15	88027633	C	T	NTRK3
15	88036782	C	G	NTRK3
15	88041142	T	C	NTRK3
15	88050580	T	G	NTRK3
15	88058040	C	T	NTRK3
15	88072153	C	T	NTRK3
15	88073099	A	G	NTRK3
15	88074898	C	T	NTRK3
15	88086565	C	T	NTRK3
15	88087062	C	A	NTRK3
15	88088008	G	A	NTRK3
15	88107879	G	A	NTRK3
15	88113585	G	A	NTRK3
15	88144257	T	C	NTRK3
15	88203115	C	T	NTRK3
15	88211958	C	G	NTRK3
15	88234943	G	A	NTRK3
15	88237788	C	T	NTRK3
15	88238382	T	C	NTRK3
15	88247795	C	A	NTRK3
15	89310017	A	G	FANCI
15	90094891	G	C	IDH2
15	90095386	G	C	IDH2
15	90532814	T	C	CRTC3
15	90532820	T	G	CRTC3
15	90743465	C	T	BLM
15	90750888	G	A	BLM
15	90757409	C	T	BLM
15	90758036	T	C	BLM
16	3762383	A	ATTT	CREBBP
16	3762383	A	T	CREBBP
16	3765864	G	A	CREBBP
16	3850181	C	T	CREBBP
16	3852996	C	G	CREBBP
16	3858776	T	C	CREBBP
16	3873570	C	G	CREBBP
16	11965665	A	AT	TNFRSF17
16	11983714	A	G	SNX29
16	12043094	C	T	SNX29
16	12105526	A	G	SNX29
16	12128113	G	A	SNX29
16	12281893	A	C	SNX29
16	12281893	A	G	SNX29
16	12289361	G	A	SNX29
16	12350915	G	A	SNX29
16	12364979	C	T	SNX29
16	12383225	T	C	SNX29
16	12385038	C	T	SNX29
16	12467623	A	AGTTC	SNX29
16	12467623	A	AGTTCGTTC	SNX29
16	12467623	A	C	SNX29
16	12467623	A	T	SNX29
16	12513376	C	G	SNX29
16	12530621	T	C	SNX29
16	12531870	C	T	SNX29
16	12539404	G	C	SNX29
16	12542209	A	G	SNX29
16	12560201	T	TA	SNX29
16	13939912	C	T	ERCC4
16	27441083	G	A	IL21R
16	50762669	A	G	CYLD
16	50770560	C	A	CYLD
16	50775931	G	A	CYLD
16	50783422	C	T	CYLD
16	64966262	T	C	CDH11
16	67035010	C	CT	CBFB
16	88877320	C	T	CBFA2T3
16	88895392	G	A	CBFA2T3
16	88896093	T	C	CBFA2T3
16	88896532	C	T	CBFA2T3
16	88931243	G	T	CBFA2T3
16	88954531	C	T	CBFA2T3
16	88958138	G	A	CBFA2T3
16	88961114	C	T	CBFA2T3
16	88975686	G	T	CBFA2T3
17	1352727	G	T	YWHAE
17	1365721	T	G	YWHAE
17	1366332	G	A	YWHAE
17	1366332	G	C	YWHAE
17	1378383	T	C	YWHAE
17	1384429	C	A	YWHAE
17	5379779	C	T	RABEP1
17	8142597	G	A	PER1
17	8144434	A	G	PER1
17	8149218	A	AC	PER1
17	8151279	C	A	PER1
17	9966380	G	A	GAS7
17	9974282	C	T	GAS7
17	10069599	T	C	GAS7
17	10073730	C	T	GAS7
17	10107543	C	-	GAS7
17	10107543	C	T	GAS7
17	10151695	C	T	GAS7
17	10191086	G	A	GAS7
17	12021866	C	G	MAP2K4
17	12023266	G	A	MAP2K4
17	12028012	G	T	MAP2K4
17	12037764	A	G	MAP2K4
17	12057907	C	T	MAP2K4
17	12060752	C	CGT	MAP2K4
17	12060752	C	T	MAP2K4
17	12110051	T	A	MAP2K4
17	12113740	G	A	MAP2K4
17	17220848	G	C	FLCN
17	17229081	G	A	FLCN
17	20038345	A	-	SPECC1
17	20038345	A	T	SPECC1
17	20038348	G	-	SPECC1
17	20038348	G	T	SPECC1
17	20038353	A	-	SPECC1
17	20038353	A	G	SPECC1
17	20038391	A	-	SPECC1
17	20038391	A	G	SPECC1
17	20038411	T	-	SPECC1
17	20038411	T	G	SPECC1
17	20162087	G	C	SPECC1
17	20165203	C	T	SPECC1
17	20224938	A	G	SPECC1
17	31263099	G	-	NF1
17	31263099	G	A	NF1
17	31263099	G	GA	NF1
17	31283192	C	T	NF1
17	31322944	G	A	NF1
17	31335303	C	-	NF1
17	31335303	C	G	NF1
17	31335303	C	T	NF1
17	31959545	A	G	SUZ12
17	31974388	G	A	SUZ12
17	31975006	T	G	SUZ12
17	31992068	G	C	SUZ12
17	31998110	C	G	SUZ12
17	35820933	T	C	TAF15
17	38893814	G	A	LASP1
17	38898037	C	T	LASP1
17	39481717	T	-	CDK12
17	39481717	T	TCTC	CDK12
17	39481719	T	-	CDK12
17	39481719	T	C	CDK12
17	39519602	T	A	CDK12
17	39691531	A	G	ERBB2
17	40331472	C	T	RARA
17	40353999	C	CAGTA	RARA
17	55280762	A	G	HLF
17	57333762	G	T	MSI2
17	57334200	T	A	MSI2
17	57334247	T	G	MSI2
17	57336173	T	C	MSI2
17	57337182	G	A	MSI2
17	57337632	G	A	MSI2
17	57346360	T	G	MSI2
17	57368306	A	T	MSI2
17	57382329	G	T	MSI2
17	57386821	A	G	MSI2
17	57387562	T	G	MSI2
17	57500394	C	T	MSI2
17	57517529	G	T	MSI2
17	57534711	G	A	MSI2
17	57559522	C	T	MSI2
17	57648059	T	C	MSI2
17	58695792	G	A	RAD51C
17	58705828	T	C	RAD51C
17	58711256	A	G	RAD51C
17	59629009	A	T	CLTC
17	59654655	G	A	CLTC
17	59661412	G	A	CLTC
17	59693681	C	T	CLTC
17	60645624	G	-	PPM1D
17	60645624	G	GTATATATATGTGTGTATA	PPM1D
17	60645636	G	-	PPM1D
17	60645636	G	GTATA	PPM1D
17	65550340	A	C	AXIN2
17	65555492	C	G	AXIN2
17	68466852	C	T	PRKAR1A
17	75841423	G	C	UNC13D
17	76476495	G	T	RHBDF2
17	79006065	G	A	CANT1
17	80290431	G	-	RNF213
17	80290431	G	T	RNF213
17	80313716	G	-	RNF213
17	80313716	G	A	RNF213
17	81992186	G	A	ASPSCR1
18	25234261	C	T	ZNF521
18	25249473	T	C	ZNF521
18	25261413	G	A	ZNF521
18	25261413	G	T	ZNF521
18	25285760	A	G	ZNF521
18	25306115	C	G	ZNF521
18	25315325	G	C	ZNF521
18	25316940	C	T	ZNF521
18	25324414	T	A	ZNF521
18	48937423	C	T	SMAD7
18	51034309	C	T	SMAD4
18	51065185	T	TA	SMAD4
18	51069090	A	G	SMAD4
18	51069304	G	A	SMAD4
18	58672120	T	C	MALT1
18	58701104	T	C	MALT1
18	58725261	G	T	MALT1
18	58736990	A	G	MALT1
18	58740993	T	-	MALT1
18	58740993	T	G	MALT1
18	63157536	C	G	BCL2
18	63184857	T	C	BCL2
18	63204734	A	G	BCL2
18	63294319	T	C	BCL2
18	63337436	A	G	KDSR
18	63346457	C	T	KDSR
19	1626285	T	G	TCF3
19	1629565	G	A	TCF3
19	1630011	G	GC	TCF3
19	1631079	C	A	TCF3
19	1645079	G	A	TCF3
19	1648660	G	T	TCF3
19	4100452	A	G	MAP2K2
19	4392027	C	T	SH3GL1
19	10722905	G	A	DNM2
19	10785258	T	C	DNM2
19	10813397	G	T	DNM2
19	10962289	A	G	SMARCA4
19	10975169	A	G	SMARCA4
19	11008434	T	C	SMARCA4
19	15249585	C	T	BRD4
19	15283230	G	C	BRD4
19	15287915	C	T	BRD4
19	15331946	C	CTG	BRD4
19	16071353	G	C	TPM4
19	16073510	C	T	TPM4
19	16076817	C	A	TPM4
19	16078616	G	A	TPM4
19	16080056	T	C	TPM4
19	16080504	C	G	TPM4
19	16080547	A	G	TPM4
19	16083658	G	A	TPM4
19	16084508	C	T	TPM4
19	16086077	A	G	TPM4
19	16086968	G	C	TPM4
19	16088937	G	A	TPM4
19	16088937	G	T	TPM4
19	18698792	C	T	CRTC1
19	18735397	C	G	CRTC1
19	18743598	G	A	CRTC1
19	33025977	A	ATT	RHPN2
19	33031261	T	C	RHPN2
19	33031261	T	TTCTAC	RHPN2
19	40235025	C	T	AKT2
19	44797313	C	T	CBLC
19	44798279	C	T	CBLC
19	45361124	C	T	ERCC2
19	45415336	A	AG	ERCC1
19	45422650	G	T	ERCC1
19	50386161	A	G	POLD1
19	50389835	C	T	POLD1
19	50391524	C	G	POLD1
19	50395824	C	T	POLD1
19	50401466	C	T	POLD1
19	50404019	C	A	POLD1
19	50404287	A	G	POLD1
19	50404287	A	T	POLD1
19	50411804	C	T	POLD1
19	50415375	G	A	POLD1
19	50415375	G	C	POLD1
19	53545966	C	T	ZNF331
19	53547673	G	A	ZNF331
19	54114133	C	CCTGG	TFPT
20	32362609	C	T	ASXL1
20	32362667	C	A	ASXL1
20	32374327	G	C	ASXL1
20	32400181	A	G	ASXL1
20	41077974	A	T	TOP1
20	45332534	C	T	SDC4
20	58894243	T	TA	GNAS
20	58908019	G	A	GNAS
20	62145787	A	G	SS18L1
20	62312618	C	T	LAMA5
20	62318308	A	ACGGGGG	LAMA5
20	62318314	A	AC	LAMA5
20	62335333	G	C	LAMA5
21	34925617	G	A	RUNX1
21	34951165	G	A	RUNX1
21	34954170	C	A	RUNX1
21	34955680	G	A	RUNX1
21	34984487	C	T	RUNX1
21	34986722	A	G	RUNX1
21	34988021	T	C	RUNX1
21	34991354	G	A	RUNX1
21	34991818	G	T	RUNX1
21	34992929	C	T	RUNX1
21	35008785	T	G	RUNX1
21	35028753	A	G	RUNX1
21	35035423	C	T	RUNX1
21	38468382	G	A	ERG
21	38475693	G	A	ERG
21	38482928	G	A	ERG
21	38532326	C	A	ERG
21	38579966	G	T	ERG
21	38588859	G	C	ERG
21	38590060	C	T	ERG
21	38599391	A	C	ERG
21	38625462	G	A	ERG
21	38629086	G	A	ERG
21	41498396	G	A	TMPRSS2
21	41500132	G	A	TMPRSS2
21	41505713	G	A	TMPRSS2
22	19219141	C	T	CLTCL1
22	19225704	A	C	CLTCL1
22	23187845	C	T	BCR
22	23292804	A	G	BCR
22	23297799	T	C	BCR
22	23314881	G	A	BCR
22	23314881	G	T	BCR
22	23314885	C	T	BCR
22	27765158	C	T	MN1
22	27786839	T	TGC	MN1
22	28714358	T	C	CHEK2
22	28717572	T	A	CHEK2
22	28717572	T	TA	CHEK2
22	28725841	C	T	CHEK2
22	28729018	T	C	CHEK2
22	29280675	T	-	EWSR1
22	29280675	T	C	EWSR1
22	40502021	A	G	MKL1
22	40527632	G	A	MKL1
22	40536243	C	T	MKL1
22	40536819	G	A	MKL1
22	40539926	C	T	MKL1
22	40560179	T	C	MKL1
22	40571956	C	A	MKL1
22	40578324	G	A	MKL1
22	41098121	G	A	EP300
22	41112134	C	T	EP300
22	41173817	C	T	EP300
X	1504083	C	T	P2RY8
X	1506893	G	C	P2RY8
X	9910440	T	A	SHROOM2
X	40124998	C	A	BCOR
X	40130313	C	T	BCOR
X	71119502	G	T	MED12
X	71128239	G	A	MED12
X	71132820	C	A	MED12
X	77628953	G	A	ATRX
X	77735866	T	C	ATRX
X	77737454	A	T	ATRX
X	101387885	G	T	BTK
X	133654510	G	A	GPC3
X	153742282	C	T	ABCD1

## Sheet: Supplementary Table 2C
Supplementary Table 2C: exclusvie recurrent 3'UTR variants in BD-cancer overlapped with well-known pediatric cancer genes
chr	locus	ref	alt	Gene_ID
1	117626903	G	T	FAM46C
1	119912332	T	C	NOTCH2
6	407652	A	T	IRF4
6	158766414	T	C	EZR
6	160109903	T	C	IGF2R
7	27181753	T	A	HOXA11
7	129213272	A	G	SMO
8	38412130	G	A	FGFR1
9	99151109	A	G	TGFBR1
9	130887521	G	A	ABL1
10	21743463	A	G	MLLT10
10	32011442	A	AG	KIF5B
10	62094062	A	G	ARID5B
11	108368644	A	G	ATM
11	117205573	C	T	PCSK7
11	118751716	A	G	DDX6
11	119303020	A	AG	CBL
11	119305699	C	T	CBL
11	128812712	G	C	FLI1
12	4300174	C	T	CCND2
12	53945987	T	C	HOXC13
13	40555840	A	ACAT	FOXO1
13	40555908	G	T	FOXO1
13	40556754	C	T	FOXO1
13	40556855	C	T	FOXO1
15	55203907	G	GT	RAB27A
16	11350947	T	C	RMI2
17	20314731	C	A	SPECC1
17	78992381	G	A	CANT1
18	51082732	G	GT	SMAD4
18	63330711	G	A	KDSR
19	682409	C	G	FSTL3
19	6212409	A	AC	MLLT1
