# Supplementary material for: Genomic variants exclusively identified in children with birth defects and concurrent malignant tumors predispose to cancer development
Source: Mol Cancer. 2023 Aug 5;22:126. doi: 10.1186/s12943-023-01828-5 (PMC10403830; doi:10.1186/s12943-023-01828-5)
Supplement: Supplementary file 4 — Supplementary Material 4: Supplementary Table 3. Exclusive recurrent 5’UTR variants in BD-cancer patients [file 12943_2023_1828_MOESM4_ESM.xlsx]

## Sheet: 5UTR_cancer
Supplementary Table 3: exclusive recurrent 5'UTR variants in BD-cancer patients
Chr	Start	Ref	Alt	Gene	Alternations	dbSNP	COSMIC_ID
1	1744475	G	A	SLC35E2	NM_001199787:c.-4918C>T	.	.
1	2003808	G	A	CFAP74	NM_001304360:c.-12852C>T	rs188422109	.
1	2200464	G	A	FAAP20	NM_001282670:c.-1476C>T	rs561132613	.
1	3454769	C	G	ARHGEF16	NM_014448:c.-8316C>G	rs531075609	.
1	3611297	C	T	MEGF6	NM_001409:c.-29G>A	rs368776315	.
1	16212562	G	T	ARHGEF19	NM_153213:c.-3508C>A	rs753161496	.
1	16539061	C	G	FAM231B	NM_001310155:c.-5C>G	.	.
1	21783140	G	A	USP48	NM_001330394:c.-183C>T;NM_032236:c.-183C>T;NM_001350166:c.-183C>T;NM_001350167:c.-183C>T;NM_001350168:c.-183C>T;NM_001350164:c.-183C>T;NM_001032730:c.-183C>T	rs540503334	.
1	25998054	C	A	PAFAH2	NM_000437:c.-7238G>T	rs183994500	.
1	33036877	A	C	AK2	NM_001319139:c.-12361T>G;NM_001319142:c.-49T>G;NM_001319141:c.-49T>G;NM_013411:c.-49T>G;NM_001199199:c.-49T>G;NM_001625:c.-49T>G;NM_001319140:c.-12361T>G;NM_001319143:c.-49T>G	rs573627501	.
1	44017265	C	T	SLC6A9	NM_006934:c.-132G>A;NM_001261380:c.-132G>A;NM_001328627:c.-95G>A;NM_001328628:c.-95G>A;NM_201649:c.-132G>A	rs200381737	.
1	86914357	A	T	SELENOF	NM_203341:c.-246T>A;NM_004261:c.-246T>A	rs180688962	.
1	114153784	C	T	SYT6	NM_001270805:c.-13913G>A	rs532047075	.
1	147928420	G	T	GPR89B	NM_001350180:c.-117G>T;NM_001350181:c.-8240G>T;NM_001350182:c.-8240G>T;NM_001350183:c.-15624G>T;NM_001350184:c.-15624G>T;NM_016334:c.-117G>T	rs773563603	.
1	150067696	C	A	VPS45	NM_007259:c.-162C>A;NM_001279355:c.-162C>A;NM_001279354:c.-949C>A	rs587670121	.
1	155857262	G	A	GON4L	NM_001282858:c.-3482C>T;NM_001282860:c.-3482C>T;NM_001282861:c.-3482C>T;NM_032292:c.-3482C>T	rs115195577	.
1	158180829	C	T	CD1D	NM_001319145:c.-273C>T;NM_001766:c.-273C>T	rs189513252	.
1	158254479	A	G	CD1A	NM_001763:c.-191A>G	rs191167156	.
1	159945594	C	G	IGSF9	NM_020789:c.-2140G>C;NM_001135050:c.-2140G>C	rs769747324	.
1	186680353	G	A	PTGS2	NM_000963:c.-63C>T	rs11567819	.
1	186680353	G	C	PTGS2	NM_000963:c.-63C>G
1	204151941	C	G	ETNK2	NM_001297761:c.-5193G>C;NM_001297762:c.-89G>C;NM_018208:c.-89G>C;NM_001297760:c.-89G>C	rs530942837	COSN24294631
1	204411616	A	G	PPP1R15B	NM_032833:c.-205T>C	rs191595952	.
1	207027632	G	A	C1orf116	NM_023938:c.-34C>T	rs115834335	.
1	209756093	G	A	TRAF3IP3	NM_001320144:c.-3947G>A;NM_025228:c.-3947G>A	rs144982657	.
1	228108294	G	A	MRPL55	NM_181464:c.-34C>T;NM_181463:c.-34C>T;NM_181462:c.-34C>T;NM_181441:c.-34C>T;NM_181455:c.-34C>T;NM_181454:c.-34C>T;NM_001321284:c.-34C>T;NM_181456:c.-34C>T;NM_181465:c.-34C>T	rs200335007	.
1	235883650	C	A	LYST	NM_001301365:c.-53233G>T	rs141394101	.
1	247104212	C	T	ZNF669	NM_024804:c.-13G>A;NM_001142572:c.-13G>A	rs201978813	.
2	1744533	C	T	PXDN	NM_012293:c.-78G>A	rs531435077	.
2	24076890	T	-	FAM228B	NM_001291328:c.-62531del-
2	24076890	T	C	FAM228B	NM_001291328:c.-62531T>C	.	.
2	24076900	T	-	FAM228B	NM_001291328:c.-62521del-
2	24076900	T	G	FAM228B	NM_001291328:c.-62521T>G
2	24076905	T	-	FAM228B	NM_001291328:c.-62516del-
2	24076905	T	G	FAM228B	NM_001291328:c.-62516T>G	.	.
2	27428394	T	C	NRBP1	NM_001321357:c.-4880T>C	rs186321567	.
2	31129369	G	A	GALNT14	NM_001253827:c.-14558C>T	rs533341758	.
2	31129577	C	A	GALNT14	NM_001253827:c.-14766G>T	rs182998957	.
2	40452052	T	G	SLC8A1	NM_001112801:c.-21772A>C;NM_001351484:c.-21772A>C;NM_001351486:c.-21772A>C;NM_001351490:c.-21772A>C;NM_001351491:c.-21772A>C;NM_001351493:c.-21772A>C;NM_001351494:c.-21772A>C;NM_001351483:c.-21772A>C;NM_001351487:c.-21772A>C	rs540534549	.
2	43995958	T	C	LRPPRC	NM_133259:c.-11A>G	rs188424940	.
2	47783971	G	C	MSH6	NM_001281494:c.-14919G>C	rs531348092	.
2	65130117	G	T	RAB1A	NM_015543:c.-202C>A;NM_004161:c.-202C>A	rs548936159	.
2	95992233	T	C	ANKRD36C	NM_001310154:c.-525A>G	rs2258985	.
2	99154996	A	C	LIPT1	NM_145199:c.-6962A>C;NM_145198:c.-6962A>C;NM_145197:c.-6962A>C;NM_015929:c.-6962A>C	rs189062551	.
2	102419761	A	G	IL18RAP	NM_003853:c.-3517A>G	rs79308380	.
2	151410228	G	T	RIF1	NM_001177665:c.-196G>T	rs139201910	.
2	165204045	T	C	SCN3A	NM_001081677:c.-27651A>G;NM_006922:c.-27651A>G;NM_001081676:c.-27651A>G	rs547861227	.
2	169584452	G	A	PPIG	NM_004792:c.-19590G>A	rs548557183	.
2	170818551	C	CCT	GAD1	NM_000817:c.-41C>CCT;NM_013445:c.-41C>CCT	rs560889153	.
2	196809774	G	A	C2orf66	NM_213608:c.-387C>T	rs138220608	.
2	196809794	T	C	C2orf66	NM_213608:c.-407A>G	rs143713616	.
2	201642689	G	A	TMEM237	NM_152388:c.-63C>T	rs560751585	.
2	222298974	C	A	PAX3	NM_181461:c.-359G>T;NM_181460:c.-359G>T;NM_181459:c.-359G>T;NM_181458:c.-359G>T;NM_001127366:c.-359G>T;NM_181457:c.-359G>T;NM_000438:c.-359G>T;NM_013942:c.-359G>T	rs45501095	.
2	236507350	G	A	IQCA1	NM_001270584:c.-83C>T;NM_024726:c.-83C>T	rs143621206	.
2	241687766	T	C	ING5	NM_001330161:c.-2845T>C	rs866523460	.
3	10248533	C	G	TATDN2	NM_014760:c.-668C>G	rs551785990	.
3	16604612	C	A	DAZL	NM_001190811:c.-110G>T	rs543910410	.
3	16604612	C	T	DAZL	NM_001190811:c.-110G>A
3	16933095	G	T	PLCL2	NM_015184:c.-76630G>T	rs536119612	.
3	17740455	G	A	TBC1D5	NM_014744:c.-231885C>T	rs139781336	.
3	26624723	C	T	LRRC3B	NM_001317810:c.-84950C>T	rs370097028	.
3	32818026	C	-	TRIM71	NM_001039111:c.-55del-
3	32818026	C	T	TRIM71	NM_001039111:c.-55C>T	rs548234724	.
3	49411976	C	A	RHOA	NM_001313944:c.-36387G>T;NM_001313943:c.-36387G>T;NM_001313945:c.-43515G>T;NM_001664:c.-36387G>T;NM_001313947:c.-36387G>T;NM_001313941:c.-36387G>T;NM_001313946:c.-36387G>T	rs185825300	.
3	57597270	G	A	ARF4	NM_001660:c.-130C>T	rs545412266	.
3	59049839	C	A	C3orf67	NM_001351530:c.-208G>T;NM_001351531:c.-165195G>T;NM_001351532:c.-180427G>T;NM_001351533:c.-208G>T;NM_001351534:c.-208G>T	rs550245392	.
3	62875156	G	T	CADPS	NM_183394:c.-127C>A;NM_003716:c.-127C>A;NM_183393:c.-127C>A	rs528912177	.
3	69085007	C	T	ARL6IP5	NM_006407:c.-41C>T	rs149212853	.
3	100609656	A	G	ADGRG7	NM_032787:c.-201A>G	rs189158189	.
3	101320503	C	T	IMPG2	NM_016247:c.-131G>A	rs537403217	.
3	125937016	A	G	ALG1L	NM_001195223:c.-2543T>C;NM_001015050:c.-3342T>C	.	.
3	126394962	C	T	CFAP100	NM_182628:c.-1039C>T	rs552385404	.
3	129316185	A	G	H1FX	NM_006026:c.-283T>C	rs562618010	.
3	149333575	C	T	TM4SF18	NM_138786:c.-193G>A	.	.
3	169812738	G	A	LRRC34	NM_153353:c.-190C>T;NM_001172779:c.-190C>T;NM_001172780:c.-190C>T	rs746704221	.
3	172750841	G	C	ECT2	NM_001258316:c.-3690G>C;NM_001258315:c.-3690G>C;NM_018098:c.-3690G>C;NM_001349094:c.-3690G>C;NM_001349095:c.-3690G>C;NM_001349097:c.-3690G>C;NM_001349098:c.-3690G>C;NM_001349102:c.-3690G>C;NM_001349103:c.-3690G>C	rs181812072	.
3	196287748	C	A	PCYT1A	NM_005017:c.-17217G>T;NM_001312673:c.-17217G>T	rs572094685	.
4	16076074	C	T	PROM1	NM_001145852:c.-168G>A;NM_001145851:c.-168G>A;NM_001145850:c.-168G>A;NM_001145849:c.-168G>A;NM_001145848:c.-168G>A;NM_001145847:c.-168G>A;NM_006017:c.-168G>A	rs180926533	.
4	48986249	C	T	CWH43	NM_025087:c.-181C>T	.	.
4	56435803	C	A	PAICS	NM_006452:c.-510C>A	rs116748832	.
4	82373680	G	GTTTTTTAA	HNRNPD	NM_031369:c.-2C>TTAAAAAAC;NM_002138:c.-2C>TTAAAAAAC;NM_031370:c.-2C>TTAAAAAAC;NM_001003810:c.-2C>TTAAAAAAC
4	82373683	C	A	HNRNPD	NM_031369:c.-5G>T;NM_002138:c.-5G>T;NM_031370:c.-5G>T;NM_001003810:c.-5G>T
4	82373696	C	-	HNRNPD	NM_031369:c.-18delG;NM_002138:c.-18delG;NM_031370:c.-18delG;NM_001003810:c.-18delG
4	82373696	C	T	HNRNPD	NM_031369:c.-18G>A;NM_002138:c.-18G>A;NM_031370:c.-18G>A;NM_001003810:c.-18G>A	rs113847917	.
4	99511010	C	G	C4orf17	NM_032149:c.-2072C>G	rs540957510	.
4	108762792	A	ACC	ETNPPL	NM_001331031:c.-2550T>GGT	rs781588695	.
4	108762795	C	CTCCACCTTCTGG	ETNPPL	NM_001331031:c.-2553G>CCAGAAGGTGGAG	rs748505196	.
4	169010230	G	A	CBR4	NM_032783:c.-141C>T	rs187615577	.
5	1445411	C	A	SLC6A3	NM_001044:c.-2214G>T	rs45611137	.
5	40680214	G	GA	PTGER4	NM_000958:c.-780G>GA	.	.
5	62306417	T	C	KIF2A	NM_001243952:c.-2091T>C;NM_001243953:c.-56T>C;NM_004520:c.-56T>C;NM_001098511:c.-56T>C	.	.
5	68288498	C	CCCA	PIK3R1	NM_181524:c.-238C>CCCA	rs763393624	.
5	68288499	G	C	PIK3R1	NM_181524:c.-237G>C	.	.
5	79236180	G	A	JMY	NM_152405:c.-471G>A	.	.
5	95682878	A	T	SPATA9	NM_031952:c.-24T>A	rs201595781	.
5	96876205	A	G	ERAP2	NM_001329229:c.-3481A>G;NM_001329233:c.-3481A>G;NM_022350:c.-3481A>G	rs74420041	.
5	114362430	C	G	KCNN2	NM_001278204:c.-100662C>G;NM_021614:c.-346C>G	.	.
5	138875283	G	C	CTNNA1;LRRTM2	NM_001324000:c.-10977G>C;NM_001324009:c.-42519G>C;NM_001324002:c.-10977G>C;NM_001324003:c.-10977G>C;NM_001324013:c.-29123G>C;NM_001324007:c.-42519G>C;NM_001324005:c.-10977G>C;NM_001324001:c.-10977G>C;NM_001323999:c.-10977G>C;NM_001323998:c.-10977G>C;NM_001323996:c.-10977G>C;NM_001323993:c.-10977G>C;NM_001323991:c.-10977G>C;NM_001323990:c.-10977G>C;NM_001290312:c.-10977G>C;NM_015564:c.-372C>G	rs28363440	.
5	141135253	T	G	PCDHB5	NM_015669:c.-182T>G	rs201146152	.
5	142325032	T	G	SPRY4	NM_030964:c.-5267A>C;NM_001127496:c.-9924A>C	rs527696511	.
5	148826757	G	A	ADRB2	NM_000024:c.-75G>A	rs35883484	.
5	149960843	T	C	SLC26A2	NM_000112:c.-16810T>C	rs564087874	.
5	175796622	G	A	CPLX2	NM_006650:c.-82118G>A	rs528225264	.
5	179802226	G	C	MGAT4B	NM_054013:c.-115C>G	rs186115526	.
5	180495487	C	T	CNOT6	NM_001303241:c.-33790C>T	rs151331992	.
5	180810078	C	G	MGAT1	NM_001114617:c.-17107G>C	rs865894681	.
6	4079462	C	A	C6orf201	NM_001085401:c.-8180C>A	rs533677333	.
6	24719144	T	C	C6orf62	NM_030939:c.-476A>G
6	28252170	T	C	ZKSCAN4	NM_019110:c.-190A>G	rs186891468	.
6	28515744	G	A	GPX6	NM_182701:c.-1C>T	rs138819577	.
6	32838783	G	C	TAP2	NM_001290043:c.-550C>G	.	.
6	33580030	G	A	BAK1	NM_001188:c.-2426C>T	rs569958623	.
6	34133682	C	G	GRM4	NM_001256811:c.-186G>C;NM_000841:c.-186G>C;NM_001282847:c.-74606G>C	rs543487216	.
6	37697560	G	A	MDGA1	NM_153487:c.-749C>T	rs151183397	.
6	37819724	C	A	ZFAND3	NM_021943:c.-222C>A	.	.
6	82240699	T	G	IBTK	NM_015525:c.-213A>C;NM_001300906:c.-213A>C	rs563042724	.
6	98927057	T	C	FBXL4	NM_012160:c.-69A>G;NM_001278716:c.-69A>G	rs144837535	.
6	105137036	G	A	BVES	NM_001199563:c.-3459C>T	rs571854859	.
6	130366300	G	C	TMEM200A	NM_001258277:c.-74123G>C;NM_001258276:c.-74123G>C
6	167111984	G	A	CCR6	NM_004367:c.-24151G>A	rs149447068	.
7	727676	T	TC	PRKAR1B	NM_001164758:c.-16171A>GA;NM_001164759:c.-16171A>GA	.	.
7	727676	T	TCC	PRKAR1B	NM_001164758:c.-16171A>GGA;NM_001164759:c.-16171A>GGA	.	.
7	727676	T	TCCCCCCCCC	PRKAR1B	NM_001164758:c.-16171A>GGGGGGGGGA;NM_001164759:c.-16171A>GGGGGGGGGA
7	1028282	C	-	C7orf50	NM_001350969:c.-6835delG
7	1028282	C	G	C7orf50	NM_001350969:c.-6835G>C	rs543453854	.
7	1137478	G	A	C7orf50	NM_001318252:c.-10093C>T	rs138740641	.
7	2632152	C	T	TTYH3	NM_025250:c.-4C>T	rs369202126	.
7	26201275	C	G	CBX3	NM_007276:c.-1724C>G	rs527294636	.
7	55911656	G	T	ZNF713	NM_182633:c.-981G>T	rs143988587	.
7	55911795	G	A	ZNF713	NM_182633:c.-842G>A	rs144949590	COSN19058038
7	55951921	C	T	MRPS17	NM_015969:c.-1275C>T	rs546551573	.
7	76480449	C	T	DTX2	NM_001102595:c.-61C>T;NM_001102594:c.-61C>T;NM_020892:c.-61C>T	rs573987031	.
7	121396303	G	A	FAM3C	NM_014888:c.-13334C>T;NM_001040020:c.-13334C>T	.	.
8	232606	G	C	ZNF596	NM_001042416:c.-8290G>C;NM_001042415:c.-8290G>C;NM_001287254:c.-8290G>C	rs181473349	.
8	11444456	C	T	FAM167A	NM_053279:c.-45G>A	rs201698148	.
8	11802765	C	T	FDFT1	NM_001287742:c.-68C>T;NM_001287743:c.-68C>T;NM_004462:c.-68C>T;NM_001287745:c.-6122C>T;NM_001287756:c.-82C>T	rs530241001	.
8	15540158	G	A	TUSC3	NM_178234:c.-273G>A;NM_006765:c.-273G>A	rs3810773	.
8	17722131	T	C	MTUS1	NM_001001931:c.-230A>G	rs767288015	.
8	22089250	C	T	FAM160B2	NM_022749:c.-4C>T	rs537868387	.
8	31058397	T	C	WRN	NM_000553:c.-51T>C	rs187869929	.
8	58146023	G	A	FAM110B	NM_147189:c.-208G>A	rs376530994	.
8	66961932	C	T	TCF24	NM_001193502:c.-167G>A	rs756050571	.
8	98883774	C	G	STK3	NM_001256312:c.-18G>C	rs76776340	.
8	122781780	T	G	ZHX2	NM_014943:c.-169731T>G	rs552539919	.
8	122951326	C	T	ZHX2	NM_014943:c.-185C>T	rs192404933	.
8	144465356	G	A	CYHR1	NM_032687:c.-455C>T	rs559287518	.
9	13279503	T	C	MPDZ	NM_001261407:c.-29188A>G;NM_003829:c.-29188A>G;NM_001261406:c.-29188A>G	rs750673142	.
9	32552386	A	G	SMIM27	NM_001349118:c.-49A>G;NM_001349119:c.-49A>G	rs376109737	.
9	32573134	G	A	NDUFB6	NM_182739:c.-74C>T;NM_002493:c.-74C>T;NM_001199987:c.-74C>T	rs79425889	.
9	83538400	G	GCGGGCGGGTCCCTC	FRMD3	NM_001244959:c.-169C>GAGGGACCCGCCCGC;NM_174938:c.-169C>GAGGGACCCGCCCGC	rs536402490	.
9	83921435	C	T	KIF27	NM_001271927:c.-5844G>A;NM_001271928:c.-5844G>A;NM_017576:c.-5844G>A	rs780941770	.
9	87148697	G	A	C9orf170	NM_001001709:c.-34G>A	rs191361446	.
9	95507024	A	C	PTCH1	NM_001083607:c.-21209T>G	rs189960172	.
9	97633851	C	T	NCBP1	NM_002486:c.-31C>T;NM_001351504:c.-7818C>T;NM_001351505:c.-11363C>T;NM_001351506:c.-11363C>T;NM_001351507:c.-19998C>T	rs566955355	.
9	111037974	C	T	LPAR1	NM_001351415:c.-65857G>A;NM_001351416:c.-65857G>A;NM_001351417:c.-65857G>A;NM_001351418:c.-65857G>A;NM_001401:c.-65857G>A;NM_057159:c.-65857G>A	rs550343677	.
9	131502936	G	C	POMT1	NM_007171:c.-1283G>C;NM_001136114:c.-4503G>C;NM_001136113:c.-1283G>C;NM_001077365:c.-1283G>C;NM_001077366:c.-3218G>C	rs556267289	.
10	5813342	T	C	GDI2	NM_001494:c.-84A>G;NM_001115156:c.-84A>G	rs529966668	.
10	25061212	G	A	ENKUR	NM_001270383:c.-64C>T	rs147444170	.
10	42638686	G	A	ZNF33B	NM_001305035:c.-44073C>T;NM_001305033:c.-183C>T;NM_001305040:c.-44073C>T;NM_001305039:c.-44073C>T;NM_001305038:c.-44073C>T;NM_001305037:c.-44073C>T;NM_001305036:c.-44073C>T;NM_006955:c.-1758C>T	rs181010985	.
10	49610585	G	A	SLC18A3	NM_003055:c.-156G>A	rs781020125	.
10	69630284	C	T	C10orf35	NM_145306:c.-1460C>T	rs149318502	.
10	73785858	G	T	ZSWIM8	NM_001242487:c.-21G>T;NM_001242488:c.-21G>T;NM_015037:c.-21G>T	rs374377773	.
10	92291328	C	T	2023-03-05	NM_017824:c.-167C>T	rs2274454	.
10	100999868	G	GGCCGGA	LZTS2	NM_001318100:c.-2671G>GGCCGGA	.	.
10	109923504	C	T	XPNPEP1	NM_001324134:c.-35326G>A;NM_001324132:c.-15697G>A;NM_001324131:c.-31710G>A;NM_001324133:c.-71G>A;NM_001324135:c.-71G>A;NM_001167604:c.-71G>A;NM_001324128:c.-31710G>A;NM_020383:c.-71G>A	rs555271990	.
10	113751752	T	G	PLEKHS1	NM_001193434:c.-15633T>G;NM_001193435:c.-15633T>G;NM_024889:c.-3526T>G	rs183302559	.
10	113854359	G	C	DCLRE1A	NM_001271816:c.-1177C>G	rs544883444	.
10	125158947	C	T	CTBP2	NM_001321014:c.-119893G>A;NM_001321013:c.-119893G>A;NM_001290215:c.-119893G>A	rs563596229	.
10	127176948	G	A	FAM196A	NM_001039762:c.-553C>T	rs182138374	.
10	132186975	A	G	DPYSL4	NM_006426:c.-89A>G	rs530905968	.
11	2149503	C	T	IGF2	NM_001007139:c.-13980G>A	rs191126731	.
11	3797572	G	A	NUP98	NM_139132:c.-15455C>T;NM_016320:c.-15455C>T;NM_005387:c.-15455C>T;NM_139131:c.-15455C>T	rs530477112	.
11	4608154	G	A	TRIM68	NM_001304496:c.-5889C>T;NM_018073:c.-2650C>T	rs138280993	.
11	19350907	A	G	NAV2	NM_001111018:c.-46A>G	rs376491191	.
11	34051778	G	A	CAPRIN1	NM_203364:c.-643G>A;NM_005898:c.-643G>A	.	.
11	35618305	A	AG	FJX1	NM_014344:c.-332A>AG	rs536420805	.
11	44764471	T	G	TSPAN18	NM_130783:c.-141946T>G	rs573527209	.
11	59109620	C	A	FAM111B	NM_198947:c.-6C>A	rs73489473	.
11	62728177	C	T	TTC9C	NM_001318812:c.-672C>T	.	.
11	64226236	T	C	TRPT1	NM_001160390:c.-376A>G;NM_031472:c.-728A>G;NM_001330298:c.-728A>G;NM_001160392:c.-376A>G;NM_001160389:c.-376A>G;NM_001033678:c.-376A>G	rs555851310	.
11	66257425	C	G	KLC2	NM_001134775:c.-1170C>G	.	.
11	73648697	C	G	PLEKHB1	NM_001130036:c.-354C>G	rs141371201	.
11	85626618	T	C	DLG2	NM_001142699:c.-27922A>G;NM_001351274:c.-1A>G;NM_001351275:c.-1A>G	rs556729235	.
11	95790534	G	C	CEP57	NM_014679:c.-165G>C;NM_001243776:c.-5008G>C;NM_001243777:c.-165G>C	rs189483870	.
11	96390284	C	T	JRKL	NM_003772:c.-366C>T	rs572861566	.
11	102347729	T	C	BIRC2	NM_001256163:c.-2126T>C	rs546998436	.
11	107711993	T	A	SLN	NM_003063:c.-4063A>T	rs180870243	.
11	114296035	C	G	NNMT	NM_006169:c.-522C>G	rs141115000	.
11	116772978	G	A	BUD13	NM_001159736:c.-14C>T;NM_032725:c.-14C>T	rs373661280	.
11	118790935	G	C	DDX6	NM_001257191:c.-4684C>G	.	.
11	119334684	C	A	RNF26	NM_032015:c.-439C>A	rs759610719	.
11	120325326	G	GCGGGCGCC	TMEM136	NM_001198674:c.-2116G>GCGGGCGCC;NM_174926:c.-2050G>GCGGGCGCC;NM_001198670:c.-2050G>GCGGGCGCC;NM_001198675:c.-4755G>GCGGGCGCC;NM_001198673:c.-4755G>GCGGGCGCC;NM_001198672:c.-4755G>GCGGGCGCC;NM_001198671:c.-2116G>GCGGGCGCC	.	.
11	122655750	G	A	UBASH3B	NM_032873:c.-300G>A	rs558665410	.
12	10239471	T	-	KLRD1	NM_001351060:c.-68607del-
12	10239471	T	TTA	KLRD1	NM_001351060:c.-68607T>TTA	rs113011157	.
12	10723259	C	T	YBX3	NM_003651:c.-148G>A;NM_001145426:c.-148G>A	rs532861558	.
12	10723282	C	A	YBX3	NM_003651:c.-171G>T;NM_001145426:c.-171G>T	rs552620992	.
12	19440631	C	T	AEBP2	NM_001267043:c.-74C>T	rs564986902	.
12	21774552	C	T	KCNJ8	NM_004982:c.-936G>A	rs191049922	.
12	31647182	T	C	ETFBKMT	NM_001135864:c.-14772T>C	rs572822366	.
12	49367175	T	C	SPATS2	NM_001293285:c.-93838T>C;NM_001293286:c.-93838T>C;NM_023071:c.-93838T>C	rs530170291	.
12	49950765	C	G	AQP2	NM_000486:c.-66C>G	rs143249649	.
12	51425365	C	T	SLC4A8	NM_001258403:c.-25540C>T	rs569310378	.
12	55986879	G	A	RAB5B	NM_001252036:c.-82G>A;NM_001252037:c.-82G>A;NM_002868:c.-82G>A	rs191222040	.
12	55999336	C	T	SUOX	NM_000456:c.-2886C>T	rs139170103	.
12	56119007	C	G	ZC3H10	NM_001303124:c.-1556C>G	rs117584440	.
12	56221633	T	G	RNF41	NM_001242826:c.-7586A>C	rs182730604	.
12	56221678	C	A	RNF41	NM_001242826:c.-7631G>T	rs187103696	.
12	56221801	C	G	RNF41	NM_194358:c.-11356G>C;NM_005785:c.-7754G>C	rs192767141	.
12	62304886	A	G	USP15	NM_001351159:c.-9919A>G;NM_001351165:c.-76688A>G	rs190741985	.
12	62305862	C	T	USP15	NM_001351159:c.-8943C>T;NM_001351165:c.-75712C>T	rs139672801	.
12	71686140	C	A	TMEM19	NM_018279:c.-541C>A	rs868071929	.
12	79913861	C	A	PPP1R12A	NM_001143886:c.-40947G>T	rs188631427	.
12	109020924	T	G	SVOP	NM_018711:c.-56A>C	rs527583959	.
12	111034055	C	T	CUX2	NM_015267:c.-123C>T	rs568295388	.
12	111034094	C	CT	CUX2	NM_015267:c.-84C>CT	rs548743301	.
12	112382090	C	T	HECTD4	NM_001109662:c.-62603G>A	.	.
12	118017760	A	T	RFC5	NM_181578:c.-292A>T;NM_001130112:c.-1997A>T;NM_001346815:c.-1997A>T	rs141374603	.
12	118017794	C	T	RFC5	NM_181578:c.-258C>T;NM_001130112:c.-1963C>T;NM_001346815:c.-1963C>T	rs762407197	.
12	131960618	T	C	EP400	NM_015409:c.-2T>C	rs371918647	.
13	30617817	G	T	USPL1	NM_001321533:c.-24816G>T;NM_001321532:c.-13333G>T;NM_005800:c.-3324G>T	rs180960410	.
13	46387205	C	G	RUBCNL	NM_001286762:c.-14730G>C;NM_001286763:c.-9252G>C;NM_001286764:c.-15135G>C;NM_001286765:c.-9252G>C;NM_001286766:c.-18983G>C;NM_001349772:c.-14730G>C;NM_025113:c.-14730G>C	rs540847661	.
14	31026706	C	T	AP4S1	NM_001254728:c.-39491C>T	rs559289566	.
14	31420547	G	A	HEATR5A	NM_015473:c.-17572C>T	rs565032478	.
14	50231605	G	T	SOS2	NM_006939:c.-322C>A	.	.
14	58427407	T	TAG	KIAA0586;TIMM9	NM_001244190:c.-903T>TAG;NM_001244191:c.-2012T>TAG;NM_001244192:c.-2012T>TAG;NM_001244189:c.-222T>TAG;NM_001304485:c.-15462A>CTA;NM_001304487:c.-15462A>CTA;NM_012460:c.-15462A>CTA	rs370158049	.
14	63641479	A	T	WDR89	NM_001258272:c.-41537T>A	rs753414261	.
14	99624972	C	T	HHIPL1	NM_001329411:c.-76C>T	rs113749893	.
15	43826945	A	C	WDR76	NM_001167941:c.-1152A>C;NM_024908:c.-88A>C	rs536186479	.
15	45658910	G	C	SQOR	NM_001271213:c.-14G>C;NM_021199:c.-14G>C	rs182682752	.
15	48811083	G	A	CEP152	NM_001194998:c.-5434C>T;NM_014985:c.-5434C>T	rs548247909	.
15	48811083	G	C	CEP152	NM_001194998:c.-5434C>G;NM_014985:c.-5434C>G	.	.
15	67125784	G	T	SMAD3	NM_001145102:c.-39220G>T	rs574101584	.
15	67254481	G	C	AAGAB	NM_001271886:c.-18040C>G	rs533628412	.
15	68054244	G	A	PIAS1	NM_016166:c.-83G>A	rs563682945	.
15	70702241	G	A	UACA	NM_001008224:c.-326C>T	rs78719631	.
15	70892624	A	C	LRRC49	NM_001199018:c.-5771A>C;NM_001199017:c.-271A>C;NM_017691:c.-271A>C	rs116181700	.
15	81001117	C	T	TLNRD1	NM_022566:c.-1155C>T	rs779345332	.
15	83207509	G	C	HDGFL3	NM_016073:c.-95C>G	rs532122041	.
15	88467482	G	A	MRPS11	NM_022839:c.-236G>A;NM_001321970:c.-236G>A;NM_001321973:c.-236G>A;NM_001321972:c.-1587G>A;NM_001321974:c.-236G>A;NM_176805:c.-236G>A;NM_001321976:c.-1587G>A	rs750082922	.
15	92393897	T	TCGCTGC	ST8SIA2	NM_001330416:c.-168T>TCGCTGC	.	.
15	92393897	T	TCGCTGCCGCTGC	ST8SIA2	NM_001330416:c.-168T>TCGCTGCCGCTGC	.	.
15	96333664	A	G	NR2F2	NM_001145157:c.-429A>G	rs558743835	.
15	101724418	G	A	TARSL2	NM_152334:c.-31C>T	rs567744397	.
16	1153415	G	A	CACNA1H	NM_021098:c.-323G>A;NM_001005407:c.-323G>A	.	.
16	1153727	C	T	CACNA1H	NM_021098:c.-11C>T;NM_001005407:c.-11C>T	.	.
16	3065354	C	A	IL32	NM_004221:c.-458C>A;NM_001012718:c.-458C>A;NM_001012633:c.-458C>A;NM_001012631:c.-458C>A	rs539729768	.
16	3235336	G	C	ZNF200	NM_198088:c.-1581C>G;NM_198087:c.-1581C>G;NM_001145446:c.-1581C>G;NM_001145448:c.-1581C>G	rs761081053	.
16	3305362	G	T	TIGD7	NM_033208:c.-4748C>A	rs188116112	.
16	8674663	G	A	ABAT	NM_020686:c.-61077G>A	rs561638701	.
16	10547623	C	A	EMP2	NM_001424:c.-6G>T	rs115794552	.
16	23453161	C	A	COG7	NM_153603:c.-167G>T	rs139597077	.
16	28985193	C	A	LAT	NM_001014987:c.-225C>A;NM_014387:c.-225C>A;NM_001014988:c.-225C>A	rs527291763	.
16	31074511	C	T	ZNF646	NM_014699:c.-1814C>T	rs569703447	.
16	70439040	C	-	ST3GAL2	NM_006927:c.-40510delG
16	70439040	C	CCGCCGCCGT	ST3GAL2	NM_006927:c.-40510G>ACGGCGGCGG	.	.
16	75618653	T	C	ADAT1	NM_001324444:c.-5815A>G;NM_001324450:c.-5815A>G;NM_001324451:c.-5815A>G	rs117547914	COSN15321830
16	85611458	G	A	GSE1	NM_001134473:c.-37180G>A	rs780488438	.
16	88638635	C	T	IL17C	NM_013278:c.-7C>T	rs201867947	.
17	3916622	C	T	P2RX1	NM_002558:c.-397G>A	rs141949709	.
17	6080377	G	C	WSCD1	NM_015253:c.-282G>C	rs41314085	.
17	19648905	C	T	ALDH3A2	NM_000382:c.-67C>T;NM_001031806:c.-67C>T	rs779006813	.
17	28812278	T	G	FAM222B	NM_001288634:c.-45611A>C	rs374141036	.
17	30378969	C	T	CPD	NM_001304:c.-12C>T	rs371450166	.
17	33292648	G	C	ASIC2	NM_183377:c.-533C>G	rs558303219	.
17	40501562	C	T	TNS4	NM_032865:c.-5137G>A	.	.
17	43907765	G	T	MPP2	NM_005374:c.-3305C>A;NM_001278381:c.-3305C>A;NM_001278372:c.-3305C>A;NM_001278373:c.-9387C>A;NM_001278374:c.-24827C>A	rs538676027	.
17	48582457	G	C	HOXB3	NM_001330322:c.-30202C>G	.	.
17	57885570	G	A	CUEDC1	NM_001271875:c.-6C>T;NM_001292025:c.-6C>T	rs3744092	.
17	59619872	G	A	CLTC	NM_001288653:c.-260G>A;NM_004859:c.-260G>A	rs140454216	.
17	59620041	C	A	CLTC	NM_001288653:c.-91C>A;NM_004859:c.-91C>A	rs185248699	.
17	68600781	A	G	FAM20A	NM_001243746:c.-45048T>C;NM_017565:c.-115T>C	rs534060335	.
17	74546044	G	A	CD300C	NM_006678:c.-262C>T	rs543378940	.
17	75405669	C	T	GRB2	NM_002086:c.-12041G>A;NM_203506:c.-12041G>A	rs569669255	.
17	80013579	G	A	TBC1D16	NM_019020:c.-32C>T	rs112737644	.
17	80147104	G	GCTGTGCCGCTGCCGACCTCA	EIF4A3	NM_014740:c.-143C>TGAGGTCGGCAGCGGCACAGC	.	.
17	80545330	C	T	RPTOR	NM_001163034:c.-300C>T;NM_020761:c.-300C>T	rs530238429	.
18	12093868	C	G	ANKRD62	NM_001277333:c.-150C>G	.	.
18	12377262	C	T	AFG3L2	NM_006796:c.-180G>A	rs780793477	.
18	36067518	C	T	RPRD1A	NM_001303411:c.-26669G>A;NM_001303412:c.-26669G>A;NM_018170:c.-114G>A;NM_001303413:c.-114G>A	rs543963339	.
18	57352771	T	-	ST8SIA3	NM_015879:c.-76del-
18	57352771	T	C	ST8SIA3	NM_015879:c.-76T>C	rs776960849	.
19	3971043	G	GGCCGGC	DAPK3	NM_001348:c.-1308C>GCCGGCC	rs542605585	.
19	6361496	G	A	CLPP	NM_006012:c.-79G>A	rs551147627	.
19	8005533	G	A	ELAVL1	NM_001419:c.-13718C>T	rs868028863	.
19	12365088	G	A	ZNF442	NM_030824:c.-1457C>T	rs541912422	.
19	12400575	A	T	ZNF799	NM_001322497:c.-7245T>A	rs535286389	.
19	12400576	T	C	ZNF799	NM_001322497:c.-7246A>G	rs547325307	.
19	14108259	C	A	PRKACA	NM_001304349:c.-275G>T	rs139061971	.
19	14496064	C	CGCCGCCGCCGCCGCT	GIPC1	NM_202470:c.-13088G>AGCGGCGGCGGCGGCG;NM_005716:c.-13088G>AGCGGCGGCGGCGGCG;NM_202469:c.-15289G>AGCGGCGGCGGCGGCG;NM_202494:c.-15289G>AGCGGCGGCGGCGGCG;NM_202468:c.-13088G>AGCGGCGGCGGCGGCG
19	14496064	C	CGCCGCCGCT	GIPC1	NM_202470:c.-13088G>AGCGGCGGCG;NM_005716:c.-13088G>AGCGGCGGCG;NM_202469:c.-15289G>AGCGGCGGCG;NM_202494:c.-15289G>AGCGGCGGCG;NM_202468:c.-13088G>AGCGGCGGCG	rs534895121	.
19	16134068	G	A	HSH2D	NM_032855:c.-14683G>A;NM_001291274:c.-18931G>A	rs373146863	.
19	16197915	G	C	AP1M1	NM_032493:c.-112G>C;NM_001130524:c.-112G>C	.	.
19	18896074	C	T	CERS1;GDF1	NM_021267:c.-2G>A;NM_198207:c.-2G>A;NM_001492:c.-25767G>A
19	31349304	G	T	TSHZ3	NM_020856:c.-85C>A	.	.
19	31349445	G	A	TSHZ3	NM_020856:c.-226C>T	rs552901173	.
19	33684697	C	T	CHST8	NM_022467:c.-4565C>T	rs3810364	.
19	35134716	G	T	LGI4	NM_139284:c.-36C>A	rs202096210	.
19	36032846	G	A	CLIP3	NM_015526:c.-489C>T	rs372767416	.
19	49072863	C	T	KCNA7	NM_031886:c.-278G>A	rs182359168	.
19	51630345	C	T	SIGLEC5	NM_003830:c.-10G>A	rs561541263	.
19	52821631	T	C	ZNF28	NM_006969:c.-3673A>G	.	.
19	53963064	C	-	CACNG8	NM_031895:c.-79del-	.	.
19	53963064	C	T	CACNG8	NM_031895:c.-79C>T	rs574177901	.
19	54222999	G	A	LILRB3	NM_001320960:c.-23C>T;NM_006864:c.-23C>T;NM_001081450:c.-23C>T	rs201064613	.
19	54223063	T	C	LILRB3	NM_001320960:c.-87A>G;NM_006864:c.-87A>G;NM_001081450:c.-87A>G
19	55180144	C	T	SYT5	NM_003180:c.-1103G>A	rs564713886	.
19	55385960	A	C	RPL28	NM_001136135:c.-398A>C;NM_001136134:c.-398A>C;NM_000991:c.-398A>C;NM_001136137:c.-398A>C;NM_001136136:c.-398A>C	rs756872430	.
19	57830337	C	T	ZNF587B	NM_001204818:c.-192C>T	rs116656437	.
19	58060326	G	A	ZNF135	NM_001289402:c.-1347G>A	rs138718353	.
19	58519429	T	TCGAGACC	ZBTB45	NM_001316978:c.-1756A>GGTCTCGA;NM_032792:c.-1756A>GGTCTCGA	rs570603644	.
20	6768745	G	A	BMP2	NM_001200:c.-1382G>A	rs563647861	.
20	25210144	C	G	ENTPD6	NM_001322383:c.-4780C>G	.	.
20	33562584	A	T	CBFA2T2	NM_005093:c.-11617A>T;NM_001039709:c.-44398A>T	rs181017582	.
20	33731995	T	TGTG	ZNF341	NM_001282935:c.-8949T>TGTG;NM_001282933:c.-27T>TGTG;NM_032819:c.-27T>TGTG	rs556165660	.
20	34302002	G	GT	AHCY	NM_001322084:c.-6473C>AC;NM_001322085:c.-6473C>AC;NM_001322086:c.-222C>AC	.	.
20	34303422	C	T	AHCY	NM_000687:c.-152G>A	rs761211124	.
20	57359426	A	G	MTRNR2L3	NM_001190472:c.-387T>C	rs191620751	.
21	44558749	G	A	KRTAP10-3	NM_198696:c.-34C>T	rs185311302	.
21	44873763	G	C	PTTG1IP	NM_001286822:c.-147C>G;NM_004339:c.-147C>G	rs537838600	.
21	45749474	A	G	PCBP3	NM_001348243:c.-100612A>G	rs116102530	.
22	18527827	G	C	TMEM191B	NM_001242313:c.-154G>C	.	.
22	19479200	G	A	UFD1	NM_005659:c.-115C>T;NM_001035247:c.-115C>T	rs181054329	.
22	37579991	A	T	LGALS2	NM_006498:c.-86T>A	rs371823416	.
22	49827874	G	A	BRD1	NM_001304808:c.-3557C>T	.	.
X	48071322	A	G	ZNF630	NM_001282202:c.-11253T>C;NM_001282201:c.-4436T>C	rs189590552	.
